# Supplementary material for: Atomic structure of PI3-kinase SH3 amyloid fibrils by cryo-electron microscopy
Source: Nat Commun. 2019 Aug 21;10:3754. doi: 10.1038/s41467-019-11320-8 (PMC6704188; doi:10.1038/s41467-019-11320-8)
Supplement: Supplementary file 4 — Source Data [file 41467_2019_11320_MOESM4_ESM.xls]

## Sheet: Fig. 6b
Figure 6b
		Data I22A			Data I29A			Data I53A 1			Data I53A 2			Data I77A			Data I82A
		Time [s]	f3 [Hz]		Time [s]	f3 [Hz]		Time [s]	f3 [Hz]		Time [s]	f3 [Hz]		Time [s]	f3 [Hz]		Time [s]	f3 [Hz]
		0	-0.2439		0	-1.2006		0	0.0649		0	-0.0618		0	-1.3341		0	0.0587
		26.5757	0.8892		19.3195	0.1632		2.009	0.0636		2.0195	-0.0431		20.4475	0.2355		17.7237	-0.0493
		38.2597	0.7467		28.2881	0.0546		4.063	0.0429		4.0656	-0.033		30.12	0.0745		24.7845	0.0182
		41.723	0.743		31.7514	0.0512		6.175	0.0969		6.2194	-0.0105		34.5643	0.1015		29.2306	0.0064
		44.3464	0.7832		34.3761	0.0396		8.3283	0.0408		8.3765	-0.0193		39.0053	0.081		33.671	0.0125
		46.9941	0.7609		37.0257	0.0678		10.4901	0.0722		10.5365	-0.0269		43.4558	0.0614		38.1309	0.0337
		49.6465	0.6343		39.6763	0.0296		12.6534	0.0708		12.7019	0.01		47.9136	0.0728		42.5827	0.0081
		52.2956	0.3599		42.3254	0.075		14.8193	-0.0107		14.86	0.0218		52.3654	0.0824		47.0351	0.0152
		54.941	-0.0096		44.9725	0.0425		16.9783	0.079		17.0238	-0.0081		56.8202	0.079		51.4913	-0.0002
		57.5971	-0.2112		47.6252	0.0504		19.1379	0.0607		19.1794	-0.0034		61.2685	0.0637		55.9358	-0.0015
		60.2477	-0.3152		50.277	0.0511		21.2973	0.0878		21.3451	0.0089		65.7172	0.0743		60.3881	0.026
		62.9	-0.4194		52.9286	0.0484		23.4654	0.0629		23.5044	-0.0239		70.1617	0.0742		64.831	-0.0241
		65.5509	-0.4572		55.5832	0.09		25.6137	0.0403		25.6593	0.0074		74.6247	0.0526		69.2933	-0.0046
		68.2076	-0.5293		58.2436	0.0642		27.7685	0.0548		27.8022	0.0188		79.0755	0.0221		73.7454	0.0017
		70.8611	-0.555		60.8862	0.0875		29.8966	0.049		29.929	0.0155		83.5214	0.0332		78.1903	0.0023
		73.4896	-0.6068		63.5189	0.0559		32.0462	0.0714		32.0867	0.0114		87.9605	0.0362		82.6307	-0.0212
		75.9218	-0.6107		65.9237	0.0452		34.2001	-0.0181		34.2355	0.016		92.4151	0.0324		87.086	0.003
		78.537	-0.4521		68.4578	0.0649		36.3511	-0.1033		36.3875	0.0297		96.8608	0.0231		91.5276	-0.0035
		80.8555	-0.2992		70.8103	0.0398		38.5032	-0.2585		38.539	0.0161		101.305	0.0663		95.9788	-0.03
		83.2495	-0.1304		73.2312	0.0631		40.6543	-0.2529		40.6995	0.0453		105.764	0.0225		100.434	-0.0154
		85.7489	-0.077		75.7453	0.0166		42.812	-0.3146		42.8459	0.0291		110.217	0.0454		104.887	-0.036
		88.3478	-0.0135		78.3058	0.0377		44.9599	-0.3544		44.9966	0.0597		114.469	0.0237		109.11	-0.0059
		90.8138	0.0373		80.7939	0.053		47.1112	-0.3961		47.1409	0.0601		118.648	0.0465		113.313	-0.0456
		93.2992	0.038		83.2268	0.0389		49.2533	-0.3885		49.2868	0.0487		122.862	0.0196		117.487	-0.0023
		95.7536	0.0359		85.7514	-0.0907		51.394	-0.4119		51.4414	0.058		127.068	0.0495		121.647	-0.0221
		98.3242	0.063		88.3175	-0.3658		53.561	-0.4425		53.6065	0.0638		131.339	-0.0941		125.957	-0.0022
		100.901	0.0775		90.9135	-0.5918		55.7151	-0.4505		55.7481	0.0828		135.479	-0.0369		130.132	-0.0142
		103.491	0.0622		93.4903	-0.5953		57.8613	-0.4427		57.8863	0.0485		139.894	-0.0945		134.56	-0.0294
		106.091	0.0658		96.1066	-0.637		59.9742	-0.4561		60.0131	0.1039		144.308	-0.2298		138.966	-0.0023
		108.723	0.0392		98.7535	-0.6451		62.1298	-0.4458		62.164	0.0531		148.709	-0.2877		143.376	-0.0041
		111.352	0.0738		101.383	-0.7049		64.2824	-0.3378		64.309	0.116		153.141	-0.3764		147.798	-0.001
		113.986	0.0461		104.012	-0.6989		66.4233	-0.2103		66.4662	0.0684		157.542	-0.3741		152.201	0.0031
		116.618	0.0534		106.637	-0.6963		68.5778	-0.169		68.6139	0.0725		161.942	-0.429		156.609	-0.0083
		119.253	-0.0046		109.264	-0.7207		70.7196	-0.1338		70.7621	0.1094		166.34	-0.4338		160.99	-0.0319
		121.874	0.0111		111.889	-0.7093		72.8788	-0.087		72.9256	0.136		170.726	-0.36		165.383	-0.0091
		124.493	0.0115		114.514	-0.6325		75.0287	-0.0675		75.0688	0.1072		175.141	-0.3002		169.802	0.0003
		127.122	0.0084		117.144	-0.5216		77.1779	-0.1098		77.2116	0.0941		179.207	-0.28		173.774	-0.0022
		129.741	-0.0274		119.765	-0.4523		79.303	-0.0677		79.3273	0.1355		183.308	-0.2079		177.838	-0.028
		132.368	0.0027		122.397	-0.4113		81.4356	-0.0477		81.4698	0.0942		187.159	-0.1805		181.733	-0.1908
		135.011	0.025		125.025	-0.3881		83.5853	0.0169		83.6294	0.1186		191.417	-0.18		186.081	-0.3733
		137.613	0.0338		127.63	-0.3369		85.743	-0.0135		85.78	0.119		195.809	-0.1816		190.462	-0.4311
		140.236	0.0321		130.253	-0.3769		87.8829	-0.0703		87.9106	0.1424		200.194	-0.1746		194.864	-0.4667
		142.868	0.0493		132.877	-0.3414		90.0209	-0.0088		90.0468	0.1563		204.593	-0.1765		199.241	-0.5222
		145.474	0.072		135.446	-0.3607		92.1591	-0.0088		92.1967	0.1226		208.976	-0.1335		203.637	-0.5584
		147.955	0.0766		137.931	-0.3704		94.3093	-0.0282		94.356	0.1447		213.345	-0.165		207.996	-0.536
		150.525	0.0701		140.544	-0.3408		96.4691	0.0006		96.4959	0.1238		217.726	-0.1207		212.383	-0.3451
		153.148	0.0837		143.165	-0.3186		98.6005	0.0246		98.6345	0.1355		222.101	-0.1249		216.768	-0.268
		155.766	0.1095		145.793	-0.3538		100.737	0.0129		100.771	0.1476		226.499	-0.104		221.144	-0.2363
		158.379	0.094		148.41	-0.3583		102.882	0.0369		102.924	0.1411		230.877	-0.1444		225.537	-0.1997
		161.007	0.0858		151.035	-0.377		105.034	0.0286		105.073	0.1861		235.259	-0.1381		229.913	-0.1836
		163.642	0.0816		153.655	-0.3506		107.179	0.015		107.204	0.1493		239.646	-0.131		234.294	-0.1539
		166.274	0.0505		156.282	-0.3211		109.287	0.0258		109.313	0.1717		244.035	-0.1063		238.687	-0.1581
		168.849	0.0744		158.838	-0.3143		111.417	0.0525		111.449	0.1461		248.424	-0.1359		243.064	-0.1494
		171.259	0.0749		161.26	-0.3585		113.56	0.0635		113.595	0.1788		252.778	-0.1055		247.438	-0.1805
		173.828	0.0919		163.83	-0.3451		115.702	0.0254		115.739	0.1789		257.16	-0.1188		251.809	-0.1945
		176.427	0.1026		166.44	-0.3275		117.853	0.0357		117.905	0.1878		261.539	-0.0944		256.167	-0.1819
		178.905	0.131		168.9	-0.327		120.012	0.0819		120.041	0.2213		265.646	-0.119		260.182	-0.1757
		181.379	0.1021		171.314	-0.3301		122.15	0.052		122.175	0.1939		269.869	-0.1501		264.475	-0.1762
		183.755	0.0734		173.673	-0.3225		124.282	0.0476		124.305	0.2238		274.187	-0.1245		268.807	-0.1713
		186.232	0.0864		176.177	-0.3092		126.409	0.0839		126.436	0.1182		278.248	-0.1585		272.872	-0.1402
		188.7	0.1138		178.711	-0.3029		128.545	0.0926		128.577	0.107		282.408	-0.1618		277.024	-0.1319
		191.327	0.0907		181.339	-0.3074		130.668	0.1443		130.7	0.073		286.568	-0.1254		281.208	-0.1199
		193.95	0.0559		183.963	-0.2988		132.802	0.0993		132.834	-0.1083		290.931	-0.1157		285.59	-0.146
		196.556	0.076		186.577	-0.304		134.929	0.0891		134.957	-0.2125		295.288	-0.1271		289.933	-0.1026
		199.174	0.0761		189.198	-0.2779		137.062	0.1194		137.105	-0.2489		299.647	-0.0926		294.305	-0.1036
		201.797	0.0624		191.823	-0.2628		139.216	0.1051		139.258	-0.3183		304.02	-0.1107		298.665	-0.1245
		204.422	0.0759		194.433	-0.2715		141.363	0.1636		141.383	-0.3277		308.36	-0.1202		303.017	-0.0889
		207.045	0.0768		197.064	-0.2746		143.482	0.11		143.512	-0.3474		312.733	-0.0852		307.378	-0.0996
		209.651	0.1116		199.655	-0.2562		145.613	0.1002		145.642	-0.3996		317.076	-0.1177		311.734	-0.095
		212.248	0.0603		202.257	-0.2703		147.738	0.1455		147.713	-0.3632		321.443	-0.0847		316.083	-0.1213
		214.853	-0.2896		204.851	-0.2873		149.774	0.1441		149.797	-0.3987		325.781	-0.1192		320.44	-0.0974
		217.445	-0.6209		207.465	-0.2508		151.885	0.1221		151.88	-0.3889		330.14	0.0736		324.775	-0.0889
		220.057	-1.0204		210.073	-0.2703		153.961	0.1354		153.999	-0.3878		334.483	0.0329		329.144	-0.106
		222.668	-1.4206		212.691	-0.2739		156.101	0.1433		156.118	-0.3765		338.828	0.0249		333.464	-0.1033
		225.29	-1.8207		215.293	-0.2224		158.209	0.1495		158.233	-0.3844		343.157	0.0356		337.817	-0.0732
		227.902	-2.1491		217.906	-0.2819		160.305	0.1553		160.146	-0.3194		347.525	-0.1441		342.142	-0.0754
		230.514	-2.4426		220.512	-0.2442		162.114	0.1552		162.157	-0.1788		351.828	-0.1349		346.487	-0.0709
		233.115	-2.7439		223.105	-0.1982		164.265	0.1475		164.287	-0.1228		356.208	-0.294		350.845	-0.0686
		235.702	-3.0751		225.707	-0.2275		166.377	0.1837		166.393	-0.0525		360.551	-0.3094		355.207	-0.0824
		238.285	-3.3209		228.456	-0.2675		168.417	0.1246		168.362	-0.0585		364.911	-0.4456		359.553	-0.0473
		241.05	-3.4943		231.061	-0.1939		170.463	0.1728		170.481	-0.0047		369.258	-0.6146		363.912	-0.038
		243.648	-3.4366		233.655	-0.2203		172.578	0.1892		172.608	0.019		373.626	-0.7719		368.264	-0.0376
		246.256	-3.5049		236.259	-0.2215		174.726	0.1589		174.744	-0.012		377.963	-0.8666		372.608	-0.0629
		248.867	-3.6663		238.871	-0.2299		176.826	0.1833		176.799	0.0311		382.252	-0.9421		376.892	-0.0718
		251.473	-3.7997		241.443	-0.267		178.755	0.2298		178.751	0.01		386.57	-1.0259		381.227	-0.0585
		254.03	-3.9843		244.032	-0.2509		180.841	0.2019		180.826	0.0735		390.838	-1.0972		385.457	-0.0711
		256.637	-4.1911		246.639	-0.3891		182.841	0.1849		182.793	0.0875		395.045	-1.2315		389.676	-0.0828
		259.233	-4.3921		249.251	-0.5525		184.837	0.1921		184.863	0.1001		399.245	-1.3635		393.882	-0.0372
		261.834	-4.6306		251.853	-0.6592		186.96	0.1877		186.984	0.1292		403.511	-1.4703		398.104	0.0129
		264.432	-4.8608		254.448	-0.8521		189.077	0.1898		189.105	0.107		407.703	-1.6061		402.193	-0.0506
		267.033	-5.166		257.055	-1.1214		191.208	0.2476		191.248	0.1179		411.777	-1.6973		406.412	-0.0459
		269.643	-5.4063		259.644	-1.3771		193.361	0.2214		193.382	0.1236		415.957	-1.8734		410.605	-0.0274
		272.24	-5.6878		262.243	-1.6307		195.454	0.1755		195.405	0.1047		420.315	-1.9946		414.961	-0.0372
		274.851	-5.9366		264.85	-1.8931		197.44	0.2092		197.456	0.1206		424.693	-2.1364		419.352	-0.0484
		277.442	-6.1478		267.45	-2.1673		199.548	0.1887		199.57	0.1267		429.074	-2.2868		423.727	-0.0094
		280.019	-6.4752		270.022	-2.3873		201.666	0.2344		201.693	0.1358		433.454	-2.4577		428.115	-0.0315
		282.608	-6.7185		272.609	-2.6483		203.761	0.2316		203.776	0.1487		437.823	-2.5674		432.475	-0.0489
		285.198	-6.9995		275.221	-2.7163		205.869	0.2452		205.905	0.1752		442.202	-2.789		436.849	-0.2164
		287.8	-7.2893		277.815	-2.8956		208.007	0.226		208.044	0.1727		446.582	-2.9062		441.241	-0.4618
		290.39	-7.5386		280.408	-3.0881		210.146	0.2401		210.169	0.1676		450.962	-3.0832		445.615	-0.9095
		292.981	-7.8351		282.999	-3.3206		212.254	0.2049		212.274	0.1688		455.304	-3.2384		449.957	-1.3535
		295.554	-8.0958		285.574	-3.5423		214.367	0.2481		214.393	0.1514		459.688	-3.4165		454.339	-1.7079
		298.147	-8.365		288.156	-3.7477		216.482	0.2401		216.5	0.1705		464.064	-3.5885		458.71	-2.0679
		300.736	-8.6548		290.743	-4.0261		218.582	0.2256		218.594	0.1902		468.442	-3.7618		463.094	-2.2849
		303.337	-8.9171		293.337	-4.2358		220.633	0.2219		220.674	0.1738		472.999	-3.9404		467.644	-2.4768
		305.935	-9.2224		295.937	-4.4774		222.79	0.1988		222.83	0.1914		477.356	-4.1289		471.993	-2.7043
		308.529	-9.5318		298.531	-4.7617		224.908	0.2117		224.879	0.199		481.726	-4.2969		476.373	-2.9913
		311.106	-9.8617		301.103	-4.9859		226.901	0.2034		226.826	0.2182		486.102	-4.4785		480.754	-3.2585
		313.691	-10.1104		303.86	-5.2713		228.89	0.2077		228.918	0.1895		490.477	-4.6862		485.121	-3.5899
		316.435	-10.4772		306.445	-5.5		231.016	0.2736		231.034	0.2031		494.845	-4.872		489.493	-3.8643
		318.912	-10.7476		308.805	-5.7641		233.154	0.2178		233.186	0.2026		499.229	-5.0953		493.89	-4.2019
		321.309	-11.0646		311.298	-5.9618		235.296	0.233		235.246	0.2286		503.602	-5.279		498.249	-4.5373
		323.876	-11.4104		313.869	-6.2526		237.325	0.1799		237.342	0.1896		508.13	-5.5072		502.775	-4.8516
		326.374	-11.704		316.366	-6.4796		239.348	0.2283		239.361	0.2316		512.519	-5.6894		507.179	-5.1815
		328.942	-12.0562		318.935	-6.7513		241.456	0.2016		241.485	0.2262		516.903	-5.9263		511.555	-5.521
		331.443	-12.3491		321.446	-7.0018		243.582	0.225		243.597	0.247		521.273	-6.1308		515.935	-5.8348
		334.024	-12.7294		324.024	-7.208		245.684	0.2663		245.69	0.2344		525.831	-6.3769		520.489	-6.2099
		336.611	-13.048		326.619	-7.5609		247.783	0.2428		247.791	0.2567		530.223	-6.5635		524.873	-6.5551
		339.207	-13.4077		329.233	-7.7643		249.874	0.2476		249.912	0.2317		534.587	-6.7709		529.241	-6.8679
		341.813	-13.7601		331.823	-8.0543		252.006	0.2496		252.04	0.2626		538.97	-6.9982		533.618	-7.2158
		344.36	-14.0928		334.368	-8.3559		254.145	0.2508		254.192	0.2582		543.337	-7.2425		537.961	-7.6497
		346.93	-14.4975		336.945	-8.6616		256.297	0.2723		256.317	0.2856		547.84	-7.4839		542.5	-7.9855
		349.514	-14.8127		339.535	-8.9212		258.4	0.2697		258.271	0.2563		552.236	-7.6996		546.881	-8.3795
		352.117	-15.1828		342.128	-9.1903		260.328	0.2698		260.338	0.2428		556.617	-7.918		551.266	-8.727
		354.707	-15.5465		344.699	-9.4563		262.433	0.2031		262.462	0.2774		561.345	-8.1612		555.991	-9.1698
		357.287	-15.9762		347.293	-9.7803		264.562	0.2629		264.583	0.2982		565.891	-8.4281		560.542	-9.5945
		359.892	-16.3197		349.898	-10.119		266.668	0.2736		266.693	0.2747		570.416	-8.6427		565.06	-10.0016
		362.484	-16.7191		352.485	-10.4129		268.785	0.2952		268.79	0.2479		574.797	-8.8683		569.426	-10.3882
		365.077	-17.0807		355.073	-10.7034		270.866	0.2703		270.874	0.2679		578.944	-9.0647		573.501	-10.7831
		367.658	-17.4618		357.659	-11.002		272.958	0.3037		272.984	0.2763		583.226	-9.3795		577.857	-11.1608
		370.237	-17.8548		360.252	-11.3344		275.076	0.2886		275.109	0.3081		587.555	-9.5625		582.213	-11.6271
		372.82	-18.206		362.831	-11.6402		277.207	0.3222		277.239	0.2636		591.941	-9.8158		586.587	-12.0183
		375.553	-18.6321		365.56	-12.017		279.316	0.3135		279.338	0.2891		597.122	-10.0933		591.782	-12.5462
		378.15	-19.0583		368.307	-12.3621		281.421	0.3499		281.441	0.2897		601.489	-10.3317		596.137	-13.0004
		380.897	-19.4959		370.912	-12.6793		283.47	0.2119		283.42	0.331		606.006	-10.6294		600.644	-13.4425
		383.486	-19.9037		373.498	-13.0597		285.504	0.011		285.371	0.2607		610.359	-10.7725		605.019	-13.8397
		386.065	-20.2718		376.09	-13.319		287.357	-0.0813		287.306	0.2943		614.722	-11.0759		609.364	-14.3214
		388.654	-20.7516		378.671	-13.7217		289.402	-0.3024		289.31	0.3024		619.25	-11.3017		613.897	-14.7889
		391.245	-21.043		381.256	-14.038		291.35	-0.4773		291.357	0.3177		623.61	-11.5705		618.256	-15.2061
		393.829	-21.5232		383.831	-14.3563		293.317	-0.6883		293.289	0.3401		627.985	-11.8024		622.633	-15.644
		396.423	-21.9416		386.426	-14.7759		295.255	-0.9032		295.261	0.3202		632.691	-12.0571		627.331	-16.1733
		399.013	-22.3841		389.019	-15.0905		297.353	-1.048		297.362	0.3241		637.209	-12.2947		631.857	-16.6336
		401.607	-22.7744		391.599	-15.4941		299.445	-1.1732		299.456	0.372		641.565	-12.5432		636.232	-17.0805
		404.183	-23.1487		394.182	-15.8314		301.545	-1.326		301.564	0.3148		645.961	-12.8089		640.609	-17.3445
		406.769	-23.5754		396.782	-16.1333		303.657	-1.4614		303.69	0.3437		650.49	-12.9997		645.134	-17.9199
		409.343	-24.0793		399.355	-16.5012		305.793	-1.5533		305.792	0.3177		654.857	-13.2871		649.525	-18.3738
		411.916	-24.4372		401.94	-16.8752		307.87	-1.687		307.885	0.3427		659.417	-13.4929		654.078	-18.8819
		414.506	-24.9357		404.522	-17.2519		309.974	-1.7358		309.987	0.3215		664.107	-13.7351		658.772	-19.3537
		417.101	-25.3645		407.105	-17.6302		312.075	-1.6349		312.086	0.3605		668.491	-13.9741		663.139	-19.8038
		419.676	-25.7277		409.675	-17.9526		314.166	-1.5337		314.181	0.3323		672.847	-14.2413		667.509	-20.258
		422.253	-25.9692		412.579	-18.4677		316.269	-1.5872		316.292	0.3642		678.376	-14.5077		673.038	-20.8651
		425.153	-26.6143		415.167	-18.7893		318.382	-1.6154		318.41	0.3762		682.908	-14.7531		677.565	-21.3704
		427.735	-27.0604		417.902	-19.1865		320.473	-1.6405		320.507	0.3656		687.276	-14.9656		681.921	-21.827
		430.496	-27.5115		420.503	-19.6155		322.585	-1.6553		322.596	0.3852		691.637	-15.2083		686.304	-22.2715
		433.092	-27.9001		423.091	-19.9259		324.679	-1.7088		324.688	0.3479		696.029	-15.4345		690.679	-22.6868
		435.823	-28.4417		425.838	-20.3638		326.771	-1.7298		326.786	0.3693		700.381	-15.6782		695.202	-23.243
		438.399	-28.89		428.419	-20.6925		328.859	-1.8051		328.866	0.3723		704.916	-15.91		699.567	-23.6628
		441.324	-29.3746		431.325	-21.1773		330.942	-1.7986		330.951	0.3929		709.271	-16.1347		703.92	-24.1428
		443.897	-29.7981		433.914	-21.5796		333.038	-1.8414		333.05	0.383		713.627	-16.3454		708.282	-24.6003
		446.652	-30.3054		436.66	-21.9873		335.139	-1.8762		335.159	0.354		717.996	-16.5631		712.642	-25.0125
		449.332	-30.743		439.238	-22.4179		337.258	-1.8888		337.286	0.3519		722.505	-16.8179		717.153	-25.4736
		451.787	-31.1622		441.786	-22.8474		339.38	-1.9414		339.385	0.3658		727.056	-17.0431		721.703	-25.9609
		454.524	-31.632		444.518	-23.1967		341.463	-2.0027		341.481	0.321		731.429	-17.2607		726.086	-26.4308
		457.745	-32.167		447.914	-23.6884		343.57	-2.0213		343.582	0.3387		735.783	-17.4513		730.434	-26.8245
		460.656	-32.6941		450.658	-24.1162		345.66	-2.0647		345.666	0.3421		740.317	-17.7096		735.294	-27.3675
		463.235	-33.1907		453.248	-24.5129		347.751	-2.0964		347.751	0.3327		745.011	-17.9854		739.653	-27.7911
		465.829	-33.6214		455.846	-24.9834		349.848	-2.1464		349.861	0.322		749.361	-18.1502		744.003	-28.195
		468.408	-34.0442		458.427	-25.362		351.94	-2.1533		351.96	0.3555		753.708	-18.4149		748.356	-28.6363
		470.988	-34.5075		461.003	-25.7474		354.059	-2.1983		354.073	0.3687		758.221	-18.6157		752.864	-29.0851
		473.56	-34.9755		463.586	-26.1399		356.114	-2.2168		356.111	0.4188		762.726	-18.8654		757.372	-29.529
		476.144	-35.3675		466.164	-26.5591		358.195	-2.2545		358.208	0.3382		767.089	-18.8912		761.909	-29.9621
		478.734	-35.8446		468.746	-26.8427		360.252	-2.3198		360.252	0.3251		771.613	-19.1979		766.27	-30.3725
		481.49	-36.3128		471.489	-27.3599		362.328	-2.3135		362.335	0.3853		775.967	-19.4301		770.615	-30.7742
		484.072	-36.7826		474.073	-27.7421		364.42	-2.3795		364.432	0.1587		780.67	-19.6375		775.321	-31.1965
		486.656	-37.2236		476.671	-28.1546		366.515	-2.4108		366.527	0.0391		785.002	-19.8685		779.668	-31.6068
		489.232	-37.7005		479.393	-28.634		368.609	-2.4442		368.623	-0.0895		789.386	-20.0471		784.033	-32.0048
		491.959	-38.1605		481.958	-29.0387		370.72	-2.4769		370.74	-0.1912		793.72	-20.2699		788.383	-32.408
		494.534	-38.6843		484.54	-29.462		372.826	-2.5171		372.857	-0.387		798.086	-20.4755		792.733	-32.8387
		497.14	-39.0845		487.142	-29.8804		374.956	-2.5558		374.968	-0.567		802.599	-20.719		797.248	-33.2367
		499.727	-39.5576		489.884	-30.2934		377.045	-2.5484		377.062	-0.7845		807.127	-20.9114		801.774	-33.6913
		502.447	-40.0175		492.467	-30.7685		379.149	-2.5872		379.158	-0.9075		811.466	-21.1199		806.114	-34.0503
		505.199	-40.441		495.2	-31.1996		381.235	-2.5853		381.251	-1.0693		815.978	-21.3329		810.623	-34.4534
		507.803	-40.8803		497.805	-31.5916		383.333	-2.6352		383.339	-1.2232		820.475	-21.5232		815.127	-34.8371
		510.362	-41.3862		500.269	-32.0376		385.412	-2.6877		385.426	-1.3506		824.992	-21.7342		819.64	-35.2102
		512.831	-41.8198		502.832	-32.4399		387.505	-2.7284		387.507	-1.4068		829.34	-21.972		823.989	-35.6261
		515.425	-42.2283		505.428	-32.8216		389.591	-2.7302		389.614	-1.5028		833.688	-22.1645		828.337	-35.7818
		518.014	-42.6219		508.007	-33.2449		391.712	-2.7226		391.739	-1.3965		838.211	-22.3946		832.875	-36.2516
		520.589	-43.0923		510.585	-33.6598		393.82	-2.8368		393.83	-1.3899		842.584	-22.6119		837.231	-36.6293
		523.162	-43.5659		513.158	-34.0831		395.91	-2.8167		395.92	-1.381		847.244	-22.8395		841.897	-37.0246
		525.749	-44.0554		515.921	-34.5024		398	-2.8779		398.011	-1.4152		851.759	-23.0343		846.409	-37.3781
		528.479	-44.4651		518.496	-34.9139		400.091	-2.9153		400.103	-1.4434		856.107	-23.2547		850.758	-37.7252
		531.242	-44.9063		521.246	-35.3511		402.186	-2.9327		402.2	-1.4581		860.45	-23.4872		855.092	-38.1013
		533.828	-45.3698		523.83	-35.7724		404.286	-2.9725		404.308	-1.4984		864.777	-23.6547		859.428	-38.4609
		536.406	-45.8025		526.403	-36.2098		406.399	-3.027		406.424	-1.5353		869.232	-23.9078		863.854	-38.7758
		538.971	-46.2255		528.967	-36.6467		408.507	-3.0533		408.514	-1.57		873.398	-24.0513		868.047	-39.1666
		541.85	-46.6795		532.019	-37.1372		410.59	-3.0667		410.596	-1.6043		877.483	-24.3102		872.109	-39.4829
		544.754	-47.2263		534.768	-37.5931		412.682	-3.1024		412.692	-1.616		881.572	-24.493		876.225	-39.778
		547.323	-47.5849		537.333	-37.9795		414.767	-3.1032		414.779	-1.6992		885.843	-24.6947		880.402	-40.0838
		549.9	-47.8864		540.077	-38.499		416.853	-3.179		416.864	-1.7236		890.014	-24.9193		884.587	-40.4381
		552.65	-48.4944		542.646	-38.875		418.948	-3.2201		418.962	-1.7202		894.213	-25.1106		888.878	-40.7764
		555.212	-48.8086		545.374	-39.3096		421.053	-3.2718		421.071	-1.7806		898.569	-25.3327		893.384	-41.0743
		557.927	-49.3108		547.945	-39.7014		423.169	-3.3214		423.2	-1.8011		903.066	-25.5238		897.713	-41.479
		560.508	-49.757		550.524	-40.1509		425.292	-3.2996		425.305	-1.8599		907.372	-25.7502		902.024	-41.7952
		563.097	-50.1707		553.106	-40.5421		427.386	-3.3208		427.389	-1.8594		912.021	-26.0192		906.681	-42.3917
		565.669	-50.6353		555.833	-41.0037		429.473	-3.3675		429.49	-1.8995		916.678	-26.1763		911.325	-42.705
		568.394	-51.0667		558.381	-41.4124		431.567	-3.39		431.579	-1.9492		921.03	-26.4392		915.685	-42.7714
		570.95	-51.4228		560.952	-41.8355		433.653	-3.425		433.659	-1.9834		925.528	-26.6168		920.169	-42.6617
		573.533	-51.9104		563.535	-42.2463		435.731	-3.4834		435.743	-2.0173		929.835	-26.8499		924.644	-42.5625
		576.284	-52.327		566.288	-42.6903		437.83	-3.5115		437.85	-2.0631		934.337	-27.1224		928.96	-42.4268
		578.85	-52.7361		568.856	-43.1092		439.94	-3.5396		439.955	-2.0795		938.621	-27.3316		933.263	-42.2995
		581.423	-53.1885		571.427	-43.4944		442.051	-3.5612		442.083	-2.1585		942.953	-27.5611		937.61	-42.0582
		584.003	-53.623		573.994	-43.9341		444.166	-3.634		444.178	-2.1932		947.288	-27.7779		941.931	-41.9875
		586.583	-53.9201		576.588	-44.266		446.257	-3.6356		446.24	-2.1978		951.494	-27.9556		946.139	-41.8756
		589.184	-54.4618		579.194	-44.7263		448.295	-3.6715		448.249	-2.2058		955.73	-28.2102		950.261	-41.8821
		591.731	-54.885		581.676	-45.1416		450.323	-3.6721		450.33	-2.2419		959.856	-28.4457		954.443	-41.8389
		594.437	-55.2459		584.448	-45.5611		452.395	-3.7395		452.376	-2.3079		963.987	-28.6928		958.799	-41.8614
		597.179	-55.7647		587.194	-46.0396		454.435	-3.76		454.452	-2.3273		968.336	-28.9153		962.915	-41.8738
		599.759	-56.2092		589.759	-46.4363		456.532	-3.808		456.539	-2.3645		972.589	-29.1548		967.242	-41.8559
		602.17	-56.577		592.102	-46.7998		458.615	-3.8305		458.617	-2.3911		976.9	-29.4024		971.542	-41.9432
		604.85	-56.9774		594.863	-47.2124		460.697	-3.8654		460.705	-2.4253		981.239	-29.6452		975.89	-41.922
		607.423	-57.4932		597.439	-47.6238		462.783	-3.8904		462.801	-2.4516		985.526	-29.8114		980.166	-41.9867
		609.969	-57.8028		599.893	-47.9854		464.887	-3.9607		464.909	-2.5114		989.702	-30.1319		984.304	-41.9628
		612.337	-58.2005		602.355	-48.3437		467.005	-3.9834		467.018	-2.5455		993.807	-30.3775		988.382	-41.9806
		614.925	-58.6537		604.953	-48.7668		469.096	-4.0073		469.114	-2.5411		998.028	-30.6481		992.669	-41.9932
		617.57	-59.0327		607.521	-49.2201		471.194	-4.037		471.199	-2.5763		1002.31	-30.8835		996.97	-41.986
		620.048	-59.4577		610.076	-49.6027		473.276	-4.1055		473.28	-2.6189		1006.64	-31.1077		1001.29	-42.0267
		622.535	-59.8269		612.461	-49.9949		475.365	-4.1466		475.374	-2.6349		1011.12	-31.2957		1005.92	-42.0368
		624.776	-60.1444		614.861	-50.1839		477.452	-4.1457		477.463	-2.6854		1015.59	-31.6119		1010.24	-42.0729
		627.67	-60.7513		617.687	-50.6963		479.538	-4.1848		479.555	-2.7021		1019.95	-31.827		1014.59	-42.0766
		630.358	-61.0239		620.348	-51.1045		481.647	-4.2267		481.663	-2.7512		1024.42	-32.1257		1019.07	-42.1184
		632.915	-61.529		623.068	-51.5491		483.744	-4.2385		483.774	-2.7753		1028.76	-32.3713		1023.41	-42.1316
		635.625	-61.9791		625.617	-51.9477		485.869	-4.2929		485.88	-2.8203		1033.07	-32.4557		1027.72	-42.1685
		638.2	-62.3367		628.199	-52.3617		487.957	-4.3119		487.97	-2.8949		1037.4	-32.788		1032.04	-42.2043
		640.778	-62.6829		630.773	-52.7474		490.049	-4.3837		490.068	-2.9283		1041.88	-33.0513		1036.51	-42.2563
		643.356	-63.0391		633.371	-53.1519		492.149	-4.4074		492.156	-2.9193		1046.21	-33.3201		1040.86	-42.2665
		646.112	-63.5764		636.12	-53.5764		494.238	-4.4299		494.247	-2.9963		1050.52	-33.765		1045.16	-42.298
		648.684	-64.0566		638.68	-53.9182		496.338	-4.4649		496.356	-3.0151		1054.82	-34.0143		1049.46	-42.3176
		651.017	-64.4685		641.025	-54.2934		498.443	-4.4774		498.468	-3.0765		1059.12	-34.3876		1053.75	-42.3366
		653.588	-64.789		643.754	-54.756		500.568	-4.5397		500.58	-3.0919		1063.43	-34.652		1058.23	-42.391
		656.324	-65.2275		646.328	-55.1144		502.661	-4.5867		502.662	-3.1145		1067.91	-35.0684		1062.56	-42.4178
		659.078	-65.6668		649.072	-55.5489		504.744	-4.6032		504.754	-3.1671		1072.22	-35.255		1066.87	-42.4315
		661.654	-66.1091		651.644	-55.9283		506.839	-4.6235		506.849	-3.1813		1076.71	-35.343		1071.35	-42.4862
		664.221	-66.4892		654.237	-56.3239		508.923	-4.6792		508.926	-3.2166		1081.02	-35.2689		1075.67	-42.5032
		666.796	-66.8731		656.812	-56.7052		510.997	-4.6901		510.999	-3.2606		1085.34	-35.2321		1079.97	-42.5491
		669.375	-67.0673		659.546	-57.1953		513.076	-4.7506		513.086	-3.291		1089.64	-35.0881		1084.3	-42.5987
		672.12	-67.6182		662.121	-57.576		515.16	-4.7749		515.163	-3.332		1093.98	-34.9963		1088.62	-42.5979
		674.713	-68.0391		664.718	-57.9997		517.233	-4.8094		517.214	-3.3765		1098.46	-34.9608		1093.09	-42.65
		677.305	-68.4258		667.307	-58.4194		519.237	-4.8745		519.247	-3.4032		1102.74	-34.9343		1097.37	-42.6719
		679.88	-68.8138		669.871	-58.7976		521.277	-4.9008		521.285	-3.4704		1107.04	-34.9625		1101.7	-42.7231
		682.458	-69.2251		672.453	-59.1929		523.374	-4.8741		523.396	-3.5204		1111.39	-34.9323		1106.02	-42.7295
		685.027	-69.6533		675.028	-59.5768		525.48	-4.949		525.44	-3.5431		1115.69	-34.9866		1110.34	-42.7731
		687.755	-70.1666		677.774	-60.0243		527.41	-5.0165		527.413	-3.568		1120	-35.0007		1114.63	-42.8334
		690.346	-70.5707		680.352	-60.4294		529.477	-5.0061		529.497	-3.645		1124.33	-35.0435		1118.97	-42.8401
		692.915	-70.9715		682.914	-60.8584		531.568	-5.0781		531.574	-3.6589		1128.64	-35.0277		1123.27	-42.8622
		695.488	-71.3585		685.487	-61.2588		533.664	-5.1105		533.674	-3.6811		1133.08	-35.1065		1127.74	-42.9227
		698.073	-71.7501		688.075	-61.6533		535.75	-5.1344		535.756	-3.7028		1137.43	-35.1207		1132.07	-42.9476
		700.669	-72.1937		690.666	-62.044		537.831	-5.156		537.833	-3.7634		1141.74	-35.1808		1136.4	-43.0099
		703.23	-72.5603		693.388	-62.4939		539.91	-5.1732		539.918	-3.8184		1146.09	-35.1901		1140.72	-43.0105
		705.947	-73.0641		696.113	-62.8753		541.994	-5.2272		542.006	-3.8531		1150.42	-35.2472		1145.08	-43.0444
		708.694	-73.451		698.688	-63.3031		544.076	-5.2781		544.077	-3.8731		1154.74	-35.3114		1149.28	-43.0872
		711.27	-73.8684		701.275	-63.7319		546.141	-5.296		546.154	-3.9386		1158.86	-35.3356		1153.49	-43.1299
		713.849	-74.3405		703.841	-64.1113		548.239	-5.3328		548.233	-3.9713		1163.09	-35.3873		1157.68	-43.1802
		716.558	-74.7318		706.568	-64.5603		550.312	-5.3729		550.323	-4.0294		1167.35	-35.454		1162	-43.184
		719.281	-75.2007		709.28	-65.0086		552.416	-5.4187		552.442	-4.0477		1171.68	-35.4514		1166.32	-43.2116
		721.846	-75.6152		711.847	-65.4013		554.508	-5.4566		554.493	-4.0989		1176.07	-35.5058		1170.69	-43.2425
		724.601	-76.0133		714.592	-65.7991		556.563	-5.5071		556.568	-4.1363		1180.29	-35.5587		1174.92	-43.292
		727.325	-76.4755		717.334	-66.2426		558.642	-5.5203		558.649	-4.1559		1184.59	-35.6371		1179.23	-43.2764
		729.91	-76.8486		719.914	-66.6083		560.723	-5.5592		560.728	-4.2232		1188.88	-35.6193		1183.52	-43.31
		732.465	-77.2765		722.464	-67.0707		562.791	-5.6107		562.796	-4.2872		1193.2	-35.7396		1187.81	-43.3954
		735.187	-77.7748		725.349	-67.4882		564.868	-5.6344		564.869	-4.3087		1197.49	-35.7673		1192.12	-43.4342
		737.907	-78.2004		727.919	-67.8645		566.95	-5.7285		566.957	-4.3276		1201.8	-35.8514		1196.44	-43.4577
		740.394	-78.5492		730.327	-68.2675		569.034	-5.7296		569.028	-4.3553		1206.12	-35.8445		1200.76	-43.4939
		742.768	-79.022		732.746	-68.6972		571.054	-5.7836		571.072	-4.46		1210.43	-35.9234		1205.07	-43.5339
		745.216	-79.3684		735.128	-69.0259		573.16	-5.8175		573.166	-4.4862		1214.74	-35.9602		1209.35	-43.5896
		747.535	-79.8094		737.469	-69.3775		575.236	-5.8429		575.262	-4.5448		1219.03	-36.0299		1213.66	-43.5998
		749.914	-80.116		739.931	-69.7878		577.343	-5.9005		577.365	-4.58		1223.34	-36.0763		1217.99	-43.6341
		752.331	-80.5296		742.254	-70.1686		579.469	-5.9233		579.509	-4.5864		1227.67	-36.1478		1222.31	-43.6602
		754.698	-81.0449		744.597	-70.5377		581.594	-5.958		581.597	-4.6111		1231.96	-36.1961		1226.63	-43.7339
		757.098	-81.4032		747.041	-70.9117		583.676	-6.0142		583.689	-4.717		1236.39	-36.2803		1231.02	-43.735
		759.422	-81.7335		749.352	-71.3331		585.793	-6.078		585.812	-4.7729		1240.85	-36.4675		1235.49	-43.776
		761.956	-82.1904		751.971	-71.7576		587.897	-6.0848		587.869	-4.7272		1245.32	-36.5239		1239.98	-43.8021
		764.643	-82.4993		754.619	-72.1599		589.918	-6.1076		589.933	-4.8274		1249.65	-36.5563		1244.29	-43.8001
		766.965	-82.8946		757.131	-72.6061		592.017	-6.1642		592.039	-4.833		1253.95	-36.6092		1248.61	-43.8857
		769.717	-83.4499		759.632	-72.6966		594.137	-6.1934		594.161	-4.9198		1258.28	-36.6125		1252.92	-43.9163
		772.212	-83.8223		762.193	-73.1797		596.238	-6.2108		596.241	-4.9613		1262.57	-36.5834		1257.22	-43.93
		774.772	-84.2672		764.788	-73.6522		598.316	-6.2634		598.317	-5.0367		1266.87	-36.5671		1261.5	-43.9646
		777.38	-84.724		767.392	-74.0652		600.414	-6.2737		600.419	-5.0046		1271.16	-36.4369		1265.78	-44.021
		779.834	-85.0835		769.771	-74.4634		602.494	-6.3156		602.496	-5.0876		1275.47	-36.3839		1270.12	-44.0386
		782.34	-85.5015		772.376	-74.9087		604.567	-6.34		604.571	-5.1177		1279.94	-36.3544		1274.6	-44.0927
		784.745	-85.9864		774.888	-75.3792		606.647	-6.3296		606.653	-5.1328		1284.26	-36.2976		1278.88	-44.1128
		787.427	-86.3844		777.436	-75.759		608.692	-6.3714		608.684	-5.2568		1288.56	-36.3026		1283.2	-44.1523
		789.976	-86.8159		779.926	-76.1294		610.748	-6.56		610.747	-5.2801		1292.88	-36.2394		1287.53	-44.2106
		792.404	-87.2417		782.343	-76.5923		612.79	-6.5574		612.755	-5.3647		1297.21	-36.247		1291.85	-44.2156
		794.833	-87.6705		784.832	-76.9601		614.705	-6.7785		614.653	-5.3224		1301.51	-36.1886		1296.13	-44.2754
		797.269	-88.0444		787.27	-77.3579		616.663	-6.8698		616.594	-5.3921		1305.67	-36.1957		1300.31	-44.2838
		800.015	-88.5387		790.019	-77.7857		618.645	-7.0081		618.552	-5.3996		1309.76	-36.1984		1304.39	-44.3164
		802.733	-89.0574		792.724	-78.3475		620.568	-7.0566		620.551	-5.4686		1314.03	-36.1804		1308.67	-44.3644
		805.277	-89.5787		795.274	-78.7788		622.65	-7.0879		622.679	-5.565		1318.27	-36.2191		1312.93	-44.4166
		807.857	-89.9617		797.858	-79.1494		624.937	-7.1939		624.942	-5.509		1322.57	-36.1519		1317.21	-44.4493
		810.422	-90.4993		800.421	-79.5786		627.028	-7.0424		627.042	-5.5856		1326.89	-36.1752		1321.52	-44.5039
		813.012	-90.8986		803.002	-80.0533		629.134	-6.9878		629.152	-5.641		1331.2	-36.1848		1325.84	-44.5151
		815.579	-91.2563		805.567	-80.4457		631.252	-6.8533		631.276	-5.7209		1335.65	-36.1435		1330.28	-44.5725
		818.143	-91.4768		808.296	-80.9203		633.37	-6.8363		633.384	-5.7018		1339.94	-36.1522		1334.58	-44.7071
		820.834	-92.102		810.852	-81.3612		635.466	-6.72		635.467	-5.762		1344.26	-36.1804		1338.92	-44.8911
		823.377	-92.6049		813.391	-81.7777		637.549	-6.7102		637.508	-5.8547		1348.57	-36.1208		1343.21	-44.9987
		826.253	-93.0886		816.239	-82.2689		639.592	-6.7143		639.603	-5.8404		1352.89	-36.1235		1347.53	-45.0203
		828.944	-94.0463		818.947	-82.7605		641.687	-7.2693		641.7	-5.9014		1357.2	-36.1145		1351.84	-44.9849
		831.51	-94.7333		821.514	-83.1706		644.119	-7.0531		644.131	-5.9123		1361.51	-36.097		1356.14	-44.9926
		834.059	-95.1845		824.07	-83.6884		646.217	-6.953		646.23	-6.009		1365.81	-36.1417		1360.43	-44.9584
		836.631	-95.5254		826.641	-84.069		648.315	-6.9313		648.32	-6.0425		1370.11	-36.0922		1364.74	-44.8364
		839.195	-95.6435		829.207	-84.5488		650.401	-6.8886		650.409	-6.0842		1374.41	-36.1215		1369.05	-44.7098
		841.907	-95.7354		831.902	-85.0144		652.505	-6.8434		652.505	-6.1355		1378.86	-36.076		1373.51	-44.6517
		844.464	-95.6403		834.465	-85.4832		654.553	-6.8377		654.557	-6.1642		1383.16	-36.0833		1377.78	-44.5674
		847.022	-95.6974		837.021	-85.9606		656.649	-6.7631		656.642	-6.2123		1387.45	-36.1074		1382.08	-44.5094
		849.74	-95.7194		839.726	-86.4177		658.742	-6.7841		658.761	-6.2678		1391.73	-36.1017		1386.38	-44.4876
		852.271	-95.8173		842.263	-86.878		660.84	-6.7837		660.839	-6.3312		1396.03	-36.1221		1390.67	-44.5184
		854.829	-95.7367		844.816	-87.3556		662.919	-6.7423		662.931	-6.3682		1400.24	-36.1018		1394.81	-44.5065
		857.385	-95.4755		847.376	-87.7698		665.016	-6.7199		665.037	-6.4003		1404.17	-36.0857		1398.82	-44.4563
		859.94	-95.3692		849.924	-88.241		667.118	-6.7574		667.12	-6.4276		1408.33	-36.0692		1402.97	-44.4277
		862.497	-95.0455		852.487	-88.7142		669.202	-6.7532		669.206	-6.4551		1412.54	-36.0902		1407.16	-44.4864
		865.056	-95.0133		855.063	-89.2163		671.288	-6.7481		671.299	-6.5098		1416.77	-36.0637		1411.4	-44.4685
		867.623	-94.9675		857.628	-89.6526		673.384	-6.73		673.398	-6.5619		1420.98	-36.0741		1415.62	-44.4189
		870.184	-94.9097		860.163	-90.1457		675.489	-6.7048		675.51	-6.6313		1425.25	-36.0707		1419.9	-44.4512
		872.724	-94.8635		862.726	-90.6501		677.611	-6.7266		677.628	-6.6379		1429.65	-36.1028		1424.32	-44.3981
		875.426	-94.9902		865.419	-91.299		679.711	-6.6865		679.726	-6.7242		1434.09	-36.0577		1428.76	-44.4042
		877.974	-94.9222		867.969	-91.9542		681.806	-6.6921		681.811	-6.8978		1438.69	-36.0642		1433.36	-44.4046
		880.524	-94.8053		870.514	-92.5025		683.888	-6.6703		683.895	-6.8813		1443.13	-36.0318		1437.8	-44.362
		883.232	-94.8728		873.217	-92.9658		685.982	-6.6757		685.965	-6.9581		1447.56	-36.0432		1442.22	-44.3733
		885.782	-95.0074		875.776	-93.1688		688.039	-6.6662		688.038	-6.9655		1451.99	-36.0417		1446.66	-44.3433
		888.336	-94.9888		878.324	-93.3449		690.115	-6.6758		690.123	-7.006		1456.42	-36.046		1451.09	-44.3756
		890.888	-95.0063		880.881	-93.427		692.213	-6.6742		692.232	-7.0607		1460.86	-36.0405		1455.53	-44.3436
		893.449	-95.0338		883.433	-93.4671		694.325	-6.6599		694.348	-7.1211		1465.29	-36.0312		1459.97	-44.32
		895.989	-95.0481		885.976	-93.4752		696.449	-6.6771		696.463	-7.1236		1469.73	-36.0255		1464.4	-44.3793
		898.538	-95.086		888.526	-93.4427		698.544	-6.6241		698.56	-7.1735		1474.17	-35.8508		1468.83	-44.309
		901.069	-95.1767		891.061	-93.476		700.646	-6.7033		700.657	-7.1838		1478.47	-35.9189		1473.14	-44.328
		903.63	-94.9895		893.622	-93.4537		702.735	-6.7074		702.738	-7.2315		1482.81	-35.8799		1477.48	-44.3495
		906.178	-95.1314		896.163	-93.2836		704.796	-6.7061		704.798	-7.4357		1487.25	-36.0461		1481.91	-44.292
		908.889	-95.1258		898.895	-93.2346		706.883	-6.6989		706.897	-7.3269		1491.66	-36.0819		1486.33	-44.3134
		911.449	-95.1748		901.457	-93.1629		708.99	-6.6995		709.011	-7.5419		1495.92	-36.1969		1490.43	-44.3101
		914.015	-95.2068		904.02	-93.2067		711.099	-6.696		711.116	-7.754		1500.2	-36.2973		1494.87	-44.2921
		916.574	-95.3123		906.586	-93.2326		713.195	-6.6956		713.202	-7.8867		1504.64	-36.6985		1499.31	-44.2998
		919.139	-95.2473		909.145	-93.176		715.281	-6.6691		715.29	-7.9605		1509.08	-37.278		1503.75	-44.2862
		921.831	-95.2587		911.838	-93.1601		717.366	-6.6527		717.376	-8.0153		1513.52	-37.7764		1508.18	-44.3064
		924.397	-95.2213		914.406	-93.2617		719.462	-6.6965		719.468	-8.0752		1517.93	-38.2087		1512.76	-44.2991
		926.858	-95.3123		916.86	-93.2591		721.538	-6.6491		721.543	-8.075		1522.53	-38.5601		1517.19	-44.2838
		929.391	-95.3223		919.371	-93.3086		723.616	-6.6291		723.627	-8.1063		1527.12	-38.9756		1521.79	-44.2971
		931.899	-95.2078		921.899	-93.2836		725.658	-6.6607		725.63	-8.1296		1531.53	-39.2861		1526.2	-44.2454
		934.453	-95.3337		924.456	-93.3455		727.677	-6.6599		727.693	-8.1525		1535.96	-39.6667		1530.63	-44.2717
		937.012	-95.4175		927.019	-93.3933		729.789	-6.6395		729.801	-8.1733		1540.39	-40.0127		1535.06	-44.2445
		939.569	-95.3726		929.574	-93.443		731.884	-6.6273		731.817	-8.1818		1544.82	-40.4085		1539.49	-44.2705
		942.13	-95.3713		932.135	-93.4633		733.903	-6.6397		733.902	-8.2043		1549.26	-40.7803		1544.09	-44.2462
		944.692	-95.4409		934.698	-93.5507		736.003	-6.6392		736.018	-8.1495		1553.86	-41.1744		1548.53	-44.2426
		947.255	-95.394		937.263	-93.5559		738.103	-6.6415		738.106	-8.013		1558.28	-41.5548		1552.95	-44.2819
		949.81	-95.474		939.795	-93.5814		740.12	-6.6326		740.145	-7.893		1562.7	-41.9085		1557.37	-44.265
		952.354	-95.5979		942.364	-93.6764		742.236	-6.6614		742.243	-7.8411		1567.03	-42.3108		1561.65	-44.2733
		954.92	-95.507		944.927	-93.7206		744.313	-6.6335		744.341	-7.7806		1571.3	-42.6472		1565.92	-44.2501
		957.483	-95.5932		947.492	-93.835		746.398	-6.6388		746.369	-7.743		1575.73	-43.0419		1570.37	-44.2424
		960.047	-95.5656		950.056	-93.8127		748.429	-6.6469		748.357	-7.7651		1580.06	-43.4083		1574.7	-44.2519
		962.615	-95.5979		952.626	-93.8831		750.438	-6.622		750.464	-7.6902		1584.53	-43.8143		1579.16	-44.2773
		965.177	-95.6632		955.188	-93.9326		752.564	-6.6292		752.524	-7.6694		1588.82	-44.1941		1583.47	-44.2927
		967.734	-95.5893		957.742	-93.9484		754.551	-6.6248		754.537	-7.6932		1593.13	-44.576		1587.76	-44.27
		970.288	-95.7111		960.302	-94.0313		756.613	-6.6197		756.619	-7.6706		1597.4	-44.8824		1592.04	-44.4008
		972.845	-95.7385		962.852	-94.0862		758.693	-6.6847		758.696	-7.646		1601.85	-45.3128		1596.48	-44.7176
		975.399	-95.6975		965.414	-94.1563		760.773	-6.6749		760.778	-7.6743		1606.29	-45.6966		1600.93	-45.6263
		977.965	-95.8462		967.974	-94.2344		762.853	-6.6881		762.712	-7.6056		1610.6	-46.0997		1605.22	-46.3496
		980.524	-95.8279		970.531	-94.2632		764.596	-6.7125		764.553	-7.6492		1614.87	-46.434		1609.53	-46.9657
		983.074	-95.8052		973.084	-94.3256		766.644	-6.7003		766.651	-7.6243		1619.19	-46.843		1613.82	-47.4026
		985.634	-95.8834		975.642	-94.333		768.721	-6.695		768.722	-7.6192		1623.44	-47.2188		1618.09	-47.8318
		988.194	-95.839		978.205	-94.4378		770.803	-6.6658		770.804	-7.6327		1627.91	-47.6648		1622.54	-48.1672
		990.749	-96.0071		980.753	-94.5153		772.888	-6.6779		772.894	-7.5976		1632.36	-48.0137		1627	-48.6268
		993.297	-96.0142		983.302	-94.5469		774.972	-6.6475		774.953	-7.6196		1636.65	-48.4265		1631.3	-48.9641
		995.848	-96.0705		985.852	-94.6212		777.022	-6.6414		777.012	-7.58		1640.95	-48.8387		1635.58	-49.3619
		998.405	-95.9467		988.412	-94.6217		779.085	-6.6374		779.087	-7.5934		1645.23	-49.1899		1639.86	-49.7983
		1000.96	-96.0422		990.966	-94.7587		781.166	-6.8387		781.122	-7.5975		1649.5	-49.6636		1644.15	-50.2125
		1003.52	-96.0648		993.52	-94.7761		783.019	-7.0161		783.028	-7.6208		1653.97	-50.0254		1648.78	-50.6573
		1006.07	-96.128		996.092	-94.8764		785.112	-7.0982		785.115	-7.6077		1658.77	-50.4838		1653.41	-51.1276
		1008.63	-96.1962		998.647	-94.9515		787.19	-7.2267		787.174	-7.5927		1663.04	-50.8805		1657.67	-51.2701
		1011.07	-96.2725		1001.08	-95.0205		789.252	-7.4102		789.256	-7.5885		1667.5	-51.2991		1662.13	-51.9384
		1013.63	-96.2644		1003.57	-95.0769		791.341	-7.503		791.352	-7.5747		1671.81	-51.7156		1666.45	-52.3033
		1016.09	-96.303		1006.08	-95.1492		793.438	-7.6458		793.463	-7.572		1676.11	-52.1511		1670.74	-52.6846
		1018.65	-96.2766		1008.63	-95.2062		795.558	-7.7002		795.578	-7.5827		1680.41	-52.5522		1675.03	-53.0987
		1021.19	-96.3528		1011.19	-95.2959		797.66	-7.7763		797.663	-7.5663		1684.69	-52.9566		1679.33	-53.4837
		1023.75	-96.3684		1013.75	-95.3485		799.734	-7.8479		799.734	-7.5619		1689.13	-53.3502		1683.93	-53.9977
		1026.31	-96.4413		1016.31	-95.4758		801.808	-7.8776		801.813	-7.5858		1693.91	-53.8656		1688.54	-54.4152
		1028.86	-96.4575		1018.87	-95.5218		803.854	-7.9579		803.857	-7.5945		1698.19	-54.2298		1692.82	-54.7563
		1031.42	-96.5581		1021.43	-95.5346		805.932	-8.039		805.932	-7.54		1702.64	-54.7068		1697.43	-55.3208
		1033.97	-96.5713		1023.98	-95.5848		808.006	-7.9425		808	-7.588		1708.05	-55.2112		1702.69	-55.8293
		1036.52	-96.5403		1026.54	-95.653		810.066	-7.8281		810.062	-7.6068		1712.65	-55.677		1707.3	-56.2769
		1039.07	-96.5726		1029.09	-95.772		812.126	-7.8296		812.135	-7.5879		1717.11	-56.1547		1711.73	-56.7743
		1041.6	-96.6028		1031.62	-95.7877		814.207	-7.8043		814.221	-7.599		1721.38	-56.5487		1716.02	-57.1468
		1044.16	-96.6744		1034.18	-95.8859		816.31	-7.7831		816.297	-7.5779		1725.65	-56.9889		1720.28	-57.647
		1046.73	-96.9879		1036.74	-96.0161		818.386	-7.7819		818.4	-7.5982		1730.1	-57.4147		1724.74	-58.0972
		1049.28	-97.3705		1039.29	-95.9865		820.484	-7.7992		820.491	-7.5844		1734.56	-57.9224		1729.19	-58.5328
		1051.85	-97.6076		1041.86	-96.0349		822.565	-7.8252		822.564	-7.5647		1739	-58.3295		1733.8	-59.0059
		1054.42	-97.7164		1044.43	-96.2028		824.634	-7.8422		824.635	-7.5844		1743.63	-58.7815		1738.27	-59.4667
		1056.99	-97.8519		1046.99	-96.1775		826.704	-7.8213		826.707	-7.5919		1747.89	-59.2519		1742.53	-59.9404
		1059.55	-97.8975		1049.56	-96.3358		828.776	-7.8623		828.769	-7.5642		1752.18	-59.673		1746.8	-60.397
		1062.11	-98.0151		1052.11	-96.384		830.849	-7.8673		830.856	-7.5959		1756.45	-60.1405		1751.08	-60.8503
		1064.66	-98.0291		1054.67	-96.4519		832.934	-7.878		832.938	-7.5499		1760.71	-60.5615		1755.36	-61.2998
		1067.23	-98.0964		1057.22	-96.5184		835.013	-7.9032		835.012	-7.5469		1764.99	-61.0085		1759.61	-61.8087
		1069.78	-98.1461		1059.76	-96.5729		837.082	-7.9238		837.079	-7.5676		1769.26	-61.4761		1763.89	-62.2755
		1072.32	-98.1703		1062.33	-96.6291		839.148	-7.9163		839.144	-7.6486		1773.52	-61.9543		1768.18	-62.7346
		1074.89	-98.0912		1064.89	-96.6504		841.216	-7.9734		841.208	-7.6581		1777.76	-62.3654		1772.39	-63.2534
		1077.45	-97.8168		1067.46	-96.8121		843.278	-7.9608		843.282	-7.6702		1781.99	-62.8781		1776.61	-63.7335
		1080.01	-97.6275		1070.01	-96.8644		845.359	-8.007		845.349	-7.6559		1786.41	-63.2786		1781.04	-64.1713
		1082.58	-97.5241		1072.58	-96.9536		847.432	-8.0327		847.437	-7.6827		1790.65	-63.7403		1785.28	-64.6978
		1085.13	-97.4448		1075.14	-96.9591		849.519	-8.003		849.537	-7.6894		1794.87	-64.2158		1789.46	-65.1549
		1087.69	-97.4371		1077.69	-97.111		851.627	-8.0791		851.631	-7.6654		1799.13	-64.6771		1793.72	-65.6763
		1090.23	-97.3774		1080.24	-97.1998		853.707	-8.1067		853.706	-7.6093		1803.2	-64.947		1798.01	-66.1911
		1092.79	-97.3192		1082.79	-97.22		855.78	-8.0973		855.777	-7.6301		1807.55	-65.4433		1802.07	-66.672
		1095.34	-97.2628		1085.35	-97.5116		857.849	-8.141		857.817	-7.57		1811.8	-65.9184		1806.38	-67.1719
		1097.91	-97.2476		1087.91	-97.6609		859.884	-8.1425		859.88	-7.6594		1816	-66.3644		1810.67	-67.6807
		1100.46	-97.3148		1090.47	-97.8104		861.953	-8.1626		861.952	-7.8006		1820.13	-66.8367		1814.74	-68.1713
		1103.02	-97.3231		1093.02	-97.9192		864.032	-8.1672		864.034	-7.9764		1824.47	-67.2929		1819.15	-68.7042
		1105.57	-97.2764		1095.56	-97.9515		866.109	-8.1813		866.112	-8.0819		1828.66	-67.7817		1823.43	-69.2498
		1108.12	-97.2878		1098.12	-97.9616		868.184	-8.2083		868.17	-8.1521		1832.81	-68.2586		1827.35	-69.737
		1110.67	-97.314		1100.67	-97.9705		870.112	-8.2815		869.993	-8.2397		1836.99	-68.6686		1831.58	-70.2742
		1113.21	-97.3708		1103.21	-98.0295		872.011	-8.2874		871.893	-8.3749		1841.11	-69.1546		1835.73	-70.7947
		1115.76	-97.3576		1105.77	-98.0343		873.882	-8.301		873.832	-8.4617		1845.39	-69.644		1840.03	-71.3349
		1118.33	-97.2667		1108.32	-98.0148		875.882	-8.2895		875.738	-8.5569		1849.84	-70.109		1844.49	-71.8972
		1120.87	-97.3062		1110.88	-98.0306		877.722	-8.3081		877.692	-8.6789		1854.11	-70.6016		1848.74	-72.4042
		1123.43	-97.3158		1113.44	-97.9433		879.768	-8.3184		879.771	-8.7803		1858.46	-71.1025		1853.09	-72.9578
		1125.99	-97.2727		1116	-97.7836		881.749	-8.3797		881.673	-8.9022		1862.67	-71.5893		1857.42	-73.5638
		1128.55	-97.2858		1118.56	-97.7703		883.735	-8.3472		883.785	-8.9585		1866.96	-72.0137		1861.73	-74.1355
		1131.11	-97.3154		1121.11	-97.8022		885.891	-8.3796		885.885	-9.0219		1871.4	-72.5293		1865.93	-74.7201
		1133.66	-97.3936		1123.67	-97.672		887.967	-8.4188		887.997	-9.0371		1875.63	-73.0175		1870.3	-75.2454
		1136.22	-97.2474		1126.22	-97.7279		890.089	-8.4332		890.1	-8.9377		1880.05	-73.5097		1874.72	-75.8014
		1138.75	-97.3361		1128.77	-97.5921		892.193	-8.4362		892.224	-8.9141		1884.47	-74.0546		1879.14	-76.4056
		1141.33	-97.2334		1131.34	-97.6669		894.313	-8.4353		894.341	-8.9127		1888.87	-74.51		1883.54	-77.0206
		1143.89	-97.3148		1133.89	-97.6423		896.448	-8.4641		896.464	-8.903		1893.37	-75.0763		1887.92	-77.6584
		1146.45	-97.2849		1136.46	-97.6595		898.556	-8.5001		898.575	-8.9227		1897.53	-75.5088		1892.1	-78.197
		1149.01	-97.2581		1139.01	-97.7026		900.668	-8.5296		900.699	-8.9105		1901.68	-76.0148		1896.33	-78.7935
		1151.56	-97.2986		1141.57	-97.7165		902.697	-8.5041		902.644	-8.9442		1905.71	-76.4634		1900.28	-79.3238
		1154.11	-97.3116		1144.11	-97.7734		904.715	-8.5821		904.731	-8.9538		1909.93	-76.9552		1904.55	-79.8716
		1156.67	-97.2153		1146.67	-97.7009		906.804	-8.4999		906.808	-8.9518		1914.23	-77.4525		1908.87	-80.5062
		1159.23	-97.2678		1149.24	-97.7074		908.873	-8.5862		908.872	-8.9948		1918.39	-77.9747		1913.03	-81.097
		1161.81	-97.2622		1151.81	-97.6715		910.941	-8.5929		910.942	-9.0314		1922.82	-78.4727		1917.45	-81.7394
		1164.36	-97.2634		1154.36	-97.6959		913.008	-8.5891		913.006	-9.0441		1927.08	-78.9518		1921.72	-82.3415
		1166.92	-97.3099		1156.9	-97.6965		915.083	-8.6184		915.08	-9.0519		1931.49	-79.4679		1926.12	-82.9848
		1169.45	-97.305		1159.45	-97.7801		917.146	-8.6623		917.149	-9.1148		1936.24	-80.0574		1930.88	-83.6698
		1172	-97.2935		1162	-97.7505		919.215	-8.6539		919.196	-9.1343		1940.51	-80.5617		1935.14	-84.266
		1174.55	-97.3213		1164.54	-97.6928		921.261	-8.6826		921.256	-9.1284		1944.79	-81.0445		1939.42	-84.893
		1177.1	-97.3029		1167.09	-97.7817		923.326	-8.6928		923.323	-9.1919		1949.21	-81.5664		1943.82	-85.5159
		1179.66	-97.2532		1169.64	-97.7575		925.392	-8.7384		925.389	-9.1756		1953.5	-82.1039		1948.13	-86.1537
		1182.21	-97.3116		1172.2	-97.7048		927.46	-8.7471		927.451	-9.2255		1957.76	-82.5971		1952.41	-86.8438
		1184.77	-97.2806		1174.76	-97.7526		929.515	-8.8101		929.511	-9.2568		1962.02	-83.1002		1956.65	-87.4515
		1187.35	-97.3098		1177.34	-97.7406		931.584	-8.8069		931.579	-9.2793		1966.31	-83.6226		1960.95	-88.1512
		1189.9	-97.3146		1179.89	-97.6914		933.653	-8.8448		933.663	-9.3205		1970.58	-84.1666		1965.21	-88.7577
		1192.45	-97.3192		1182.44	-97.7549		935.743	-8.8476		935.753	-9.3292		1974.87	-84.6785		1969.48	-89.3475
		1195	-97.3058		1184.98	-97.7518		937.841	-8.8945		937.853	-9.3577		1979.12	-85.1437		1973.92	-90.0057
		1197.55	-97.3343		1187.54	-97.746		939.93	-8.9172		939.923	-9.3449		1983.6	-85.72		1978.23	-90.4649
		1200.11	-97.3068		1190.1	-97.6662		941.987	-8.9238		941.985	-9.4076		1988.05	-86.3013		1982.83	-91.341
		1202.66	-97.2882		1192.63	-97.7823		944.049	-8.9352		944.053	-9.4079		1992.64	-86.8354		1987.25	-91.9738
		1205.19	-97.38		1195.19	-97.7566		946.123	-8.9213		946.119	-9.4615		1996.9	-87.3637		1991.54	-92.6322
		1207.74	-97.379		1197.73	-97.7305		948.19	-8.9917		948.168	-9.4208		2001.19	-87.8476		1995.81	-93.3262
		1210.29	-97.3655		1200.29	-97.7619		950.237	-9.0094		950.225	-9.4922		2005.47	-88.383		2000.11	-93.9792
		1212.85	-97.4497		1202.83	-97.8489		952.282	-9.0278		952.212	-9.5243		2009.93	-88.9318		2004.56	-94.7125
		1215.4	-97.3325		1205.39	-97.8254		954.298	-9.0219		954.303	-9.5351		2014.2	-89.4856		2008.84	-95.3558
		1217.95	-97.3867		1207.94	-97.8033		956.287	-9.0939		956.281	-9.5725		2018.8	-90.0043		2013.43	-96.073
		1220.51	-97.3714		1210.5	-97.7945		958.352	-9.06		958.349	-9.5697		2023.07	-90.567		2017.7	-96.7893
		1223.06	-97.4358		1213.05	-97.9055		960.419	-9.1025		960.42	-9.6165		2027.5	-91.1048		2022.13	-97.4231
		1225.61	-97.3969		1215.53	-97.8046		962.488	-9.1527		962.492	-9.6305		2031.78	-91.6473		2026.41	-98.1217
		1228.1	-97.3793		1218.09	-97.8662		964.562	-9.1377		964.561	-9.6447		2036.38	-92.1672		2031.16	-98.8982
		1230.61	-97.4533		1220.58	-97.8593		966.641	-9.1588		966.642	-9.6978		2040.99	-92.7958		2035.62	-99.5823
		1233.13	-97.4285		1223.13	-97.8523		968.709	-9.1571		968.711	-9.7345		2045.26	-93.3151		2039.88	-100.283
		1235.68	-97.4435		1225.68	-97.8138		970.777	-9.2128		970.774	-9.7163		2049.54	-93.8265		2044.18	-101.012
		1238.24	-97.4349		1228.24	-97.8249		972.848	-9.2287		972.854	-9.744		2053.99	-94.3665		2048.61	-101.74
		1240.8	-97.4262		1230.8	-97.8627		974.929	-9.2338		974.935	-9.7793		2058.43	-94.9823		2053.05	-102.456
		1243.35	-97.459		1233.35	-97.8742		977.021	-9.2468		977.032	-9.812		2062.71	-95.4884		2057.35	-103.13
		1245.89	-97.4353		1235.89	-97.9221		979.115	-9.286		979.139	-9.8321		2067	-95.8615		2061.78	-103.855
		1248.45	-97.3893		1238.46	-97.9066		981.227	-9.2703		981.247	-9.878		2071.43	-96.5158		2066.06	-104.611
		1251.01	-97.4836		1241.01	-97.8984		983.326	-9.2726		983.336	-9.8728		2075.66	-97.0219		2070.25	-105.326
		1253.57	-97.4829		1243.58	-97.9439		985.41	-9.3137		985.412	-9.9163		2079.87	-97.5536		2074.47	-106.024
		1256.13	-97.5409		1246.14	-97.8763		987.486	-9.319		987.482	-9.9349		2084.13	-98.0978		2078.74	-106.703
		1258.69	-97.4907		1248.61	-97.9088		989.549	-9.3473		989.543	-9.9387		2088.37	-98.6451		2083.01	-107.391
		1261.04	-97.4854		1251.04	-97.9639		991.609	-9.3933		991.611	-9.9762		2092.66	-99.1627		2087.28	-108.141
		1263.63	-97.5647		1253.63	-97.951		993.683	-9.3526		993.689	-9.9669		2097.1	-99.7125		2091.73	-108.85
		1266.2	-97.5119		1256.13	-97.9116		995.764	-9.3875		995.76	-10.0138		2101.37	-100.255		2095.99	-109.574
		1268.61	-97.5645		1258.58	-97.9754		997.829	-9.4047		997.828	-10.0112		2105.64	-100.791		2100.43	-110.367
		1271.02	-97.5894		1260.99	-97.9176		999.893	-9.3998		999.894	-10.0651		2110.08	-101.352		2104.86	-111.121
		1273.45	-97.5798		1263.41	-97.9987		1001.96	-9.447		1001.97	-10.0456		2114.49	-101.962		2109.12	-111.802
		1275.94	-97.606		1265.95	-97.9728		1004.05	-9.4378		1004.07	-10.1176		2119.09	-102.476		2113.71	-112.624
		1278.48	-97.5758		1268.49	-98.0845		1006.15	-9.4995		1006.16	-10.1527		2123.35	-103.087		2117.97	-113.336
		1281.03	-97.555		1271.04	-98.0037		1008.25	-9.4974		1008.27	-10.1435		2127.76	-103.648		2122.38	-114.107
		1283.75	-97.571		1273.75	-98.0356		1010.36	-9.5244		1010.37	-10.1716		2132.35	-104.178		2126.98	-114.874
		1286.3	-97.5518		1276.3	-97.9796		1012.44	-9.512		1012.44	-10.2051		2136.62	-104.753		2131.24	-115.614
		1288.85	-97.5218		1278.86	-98.0609		1014.46	-9.5694		1014.35	-10.209		2140.88	-105.306		2135.53	-116.354
		1291.41	-97.5971		1281.41	-98.0777		1016.38	-9.6068		1016.25	-10.2664		2145.18	-105.883		2139.81	-117.082
		1293.96	-97.57		1283.96	-98.0552		1018.23	-9.6022		1018.08	-10.2478		2149.6	-106.449		2144.23	-117.86
		1296.5	-97.5587		1286.51	-98.0365		1020.06	-9.6399		1019.98	-10.284		2154.03	-106.995		2148.68	-118.646
		1299.04	-97.747		1289.05	-98.0241		1021.96	-9.6397		1021.9	-10.3089		2158.3	-107.51		2152.93	-119.372
		1301.58	-97.9828		1291.59	-98.0752		1023.94	-9.6628		1023.88	-10.3388		2162.59	-108.165		2157.21	-120.144
		1304.13	-98.3063		1294.14	-98.0978		1025.95	-9.6875		1025.94	-10.3608		2166.86	-108.576		2161.65	-120.884
		1306.68	-99.179		1296.7	-98.1387		1028.01	-9.7042		1028.01	-10.3983		2171.32	-109.351		2165.94	-121.664
		1309.22	-100.212		1299.37	-98.1239		1030.09	-9.7055		1030.1	-10.4084		2175.58	-109.903		2170.21	-122.419
		1311.92	-101.222		1302.07	-98.1427		1032.17	-9.7294		1032.19	-10.4326		2180.03	-110.423		2174.66	-123.213
		1314.62	-102.064		1304.77	-98.1588		1034.27	-9.7367		1034.29	-10.4668		2184.32	-111.004		2178.95	-123.953
		1317.31	-103.003		1307.31	-98.1409		1036.36	-9.7973		1036.36	-10.4455		2188.61	-111.56		2183.23	-124.707
		1319.85	-103.758		1309.85	-98.1504		1038.43	-9.8246		1038.43	-10.49		2192.89	-112.119		2187.53	-125.466
		1322.39	-104.419		1312.39	-98.2482		1040.5	-9.7998		1040.5	-10.5406		2197.34	-112.693		2191.96	-126.283
		1324.9	-105.174		1314.9	-98.1841		1042.57	-9.809		1042.56	-10.5508		2201.59	-113.274		2196.23	-127.026
		1327.44	-105.726		1317.45	-98.2448		1044.63	-9.8281		1044.63	-10.582		2205.87	-113.862		2200.5	-127.83
		1329.99	-106.213		1319.99	-98.2704		1046.7	-9.8375		1046.7	-10.6095		2210.31	-114.419		2205.1	-128.611
		1332.54	-106.775		1322.55	-98.2514		1048.72	-9.8895		1048.69	-10.6241		2214.91	-115.083		2209.56	-129.408
		1335.1	-107.258		1325.1	-98.364		1050.76	-9.889		1050.77	-10.65		2219.21	-115.635		2213.83	-130.222
		1337.64	-107.939		1327.62	-98.3127		1052.8	-9.9042		1052.78	-10.7134		2223.48	-116.212		2218.21	-131.005
		1340.15	-108.545		1330.15	-98.305		1054.84	-9.9489		1054.84	-10.7028		2227.97	-116.797		2222.6	-131.728
		1342.69	-109.159		1332.7	-98.3879		1056.9	-9.9325		1056.9	-10.7211		2232.03	-117.363		2226.66	-132.482
		1345.21	-109.752		1335.21	-98.5867		1058.96	-9.9686		1058.96	-10.7623		2236.09	-117.905		2230.78	-133.276
		1347.74	-110.408		1337.74	-98.6661		1061.04	-9.9876		1061.05	-10.7655		2240.78	-118.517		2235.35	-134.017
		1350.28	-111.07		1340.28	-99.1703		1063.11	-10.0211		1063.12	-10.7875		2244.97	-119.09		2239.64	-134.843
		1352.82	-111.731		1342.82	-100.005		1065.18	-10.0402		1065.17	-10.8477		2249.09	-119.62		2243.72	-135.346
		1355.51	-112.461		1345.66	-100.891		1067.24	-10.0488		1067.24	-10.8568		2253.42	-120.215		2248.01	-136.249
		1358.24	-113.197		1348.22	-101.719		1069.3	-10.1046		1069.31	-10.8631		2257.49	-120.8		2252.02	-137.009
		1360.78	-113.865		1350.92	-102.544		1071.35	-10.0604		1071.36	-10.8912		2261.31	-121.318		2255.86	-137.684
		1363.47	-114.582		1353.46	-103.252		1073.42	-10.1279		1073.42	-10.9436		2265.31	-121.824		2259.94	-138.455
		1366.14	-115.279		1356.15	-104.017		1075.51	-10.0981		1075.52	-10.9668		2269.34	-122.377		2264	-139.194
		1368.68	-115.942		1358.69	-104.758		1077.6	-10.1339		1077.6	-10.9525		2273.64	-122.927		2268.3	-139.97
		1371.21	-116.605		1361.22	-105.283		1079.69	-10.1566		1079.71	-11.0158		2277.97	-123.528		2272.63	-140.792
		1373.74	-117.333		1363.9	-105.956		1081.79	-10.1697		1081.8	-11.0395		2282.25	-124.072		2276.92	-141.574
		1376.44	-117.99		1366.43	-106.427		1083.88	-10.1802		1083.88	-11.0524		2286.75	-124.715		2281.58	-142.445
		1379.13	-118.732		1369.11	-107.196		1085.95	-10.2037		1085.95	-11.0716		2291.4	-125.157		2286.23	-143.277
		1381.63	-119.448		1371.6	-107.884		1088.02	-10.2428		1088.01	-11.123		2295.89	-125.909		2290.55	-144.094
		1384.14	-120.104		1374.13	-108.456		1090.09	-10.2419		1090.1	-11.1289		2300.21	-126.449		2294.88	-144.851
		1386.67	-120.775		1376.67	-109.174		1092.18	-10.2792		1092.17	-11.1578		2304.71	-127.064		2299.38	-145.739
		1389.39	-121.469		1379.36	-109.928		1094.24	-10.3107		1094.24	-11.1851		2309.18	-127.53		2303.84	-146.559
		1392.08	-122.25		1382.05	-110.58		1096.31	-10.32		1096.31	-11.1928		2313.48	-128.151		2308.15	-147.314
		1394.59	-122.909		1384.56	-111.235		1098.36	-10.3445		1098.36	-11.2613		2317.81	-128.741		2312.48	-148.146
		1397.11	-123.567		1387.24	-111.949		1100.43	-10.3347		1100.45	-11.2818		2322.6	-129.417		2317.26	-149.032
		1399.79	-124.277		1389.78	-112.614		1102.54	-10.3801		1102.55	-11.3275		2327.23	-130.297		2321.9	-149.893
		1402.35	-125.011		1392.34	-113.336		1104.63	-10.4019		1104.65	-11.3151		2331.52	-130.915		2326.18	-150.679
		1405.04	-125.775		1395.03	-114.002		1106.74	-10.4174		1106.76	-11.3621		2335.84	-131.586		2330.67	-151.544
		1407.55	-126.429		1397.56	-114.674		1108.84	-10.4278		1108.84	-11.3758		2340.34	-132.328		2335	-152.333
		1410.06	-127.098		1400.06	-115.351		1110.9	-10.4389		1110.9	-11.3826		2344.8	-132.899		2339.46	-153.188
		1412.6	-127.815		1402.59	-116.027		1112.96	-10.4485		1112.96	-11.4208		2349.27	-133.194		2343.93	-154.029
		1415.13	-128.573		1405.28	-116.741		1115.03	-10.5007		1115.02	-11.4619		2353.74	-133.258		2348.4	-154.884
		1417.83	-129.316		1407.82	-117.428		1117.09	-10.5159		1117.08	-11.493		2358.05	-133.145		2352.7	-155.676
		1420.37	-129.984		1410.37	-118.079		1119.15	-10.5432		1119.15	-11.4995		2362.36	-132.994		2357.02	-156.511
		1423.25	-130.802		1413.25	-118.833		1121.22	-10.5317		1121.22	-11.5269		2366.81	-132.812		2361.48	-157.311
		1425.81	-131.298		1415.97	-119.541		1123.3	-10.5876		1123.3	-11.5501		2371.18	-132.756		2365.85	-158.144
		1428.49	-132.181		1418.49	-120.219		1125.37	-10.582		1125.36	-11.6035		2375.47	-132.685		2370.07	-158.927
		1431.01	-132.906		1421	-120.92		1127.42	-10.6099		1127.41	-11.6018		2379.69	-132.76		2374.32	-159.746
		1433.53	-133.567		1423.52	-121.552		1129.48	-10.6451		1129.47	-11.6553		2384.09	-132.741		2378.75	-160.595
		1436.07	-134.296		1426.06	-122.227		1131.53	-10.6408		1131.53	-11.6734		2388.4	-132.887		2383.06	-161.408
		1438.76	-135.059		1428.76	-122.99		1133.62	-10.6804		1133.63	-11.6858		2392.86	-132.852		2387.52	-162.271
		1441.3	-135.798		1431.44	-123.766		1135.71	-10.6995		1135.72	-11.7578		2397.05	-132.977		2391.71	-163.047
		1443.99	-136.551		1433.97	-124.393		1137.81	-10.7016		1137.82	-11.7552		2401.34	-133.013		2396.01	-163.825
		1446.51	-137.272		1436.49	-125.082		1139.91	-10.7317		1139.93	-11.7912		2405.66	-133.198		2400.33	-164.671
		1449.04	-137.972		1439.02	-125.792		1142	-10.7295		1142	-11.8239		2409.96	-133.229		2404.63	-165.45
		1451.57	-138.754		1441.57	-126.391		1144.07	-10.7581		1144.07	-11.8518		2414.28	-133.405		2408.94	-166.303
		1454.11	-139.451		1444.11	-127.127		1146.14	-10.8042		1146.14	-11.8814		2418.61	-133.476		2413.27	-167.131
		1456.65	-140.243		1446.66	-127.838		1148.21	-10.8327		1148.21	-11.9124		2422.92	-133.532		2417.58	-167.926
		1459.19	-140.947		1449.2	-128.522		1150.28	-10.8283		1150.28	-11.9386		2427.39	-133.683		2422.06	-168.798
		1461.72	-141.674		1451.71	-129.198		1152.34	-10.822		1152.35	-11.9712		2431.89	-133.923		2426.56	-169.376
		1464.23	-142.469		1454.23	-129.916		1154.43	-10.8771		1154.43	-11.9923		2436.37	-133.989		2430.95	-170.393
		1467.08	-143.261		1457.22	-130.752		1156.5	-10.8702		1156.49	-12.0293		2440.39	-134.139		2434.99	-171.156
		1469.92	-144.027		1459.92	-131.475		1158.56	-10.8753		1158.55	-12.0512		2444.54	-134.224		2439.18	-171.978
		1472.45	-144.913		1462.45	-132.182		1160.62	-10.9138		1160.63	-12.0631		2448.97	-134.36		2443.6	-172.856
		1474.98	-145.658		1464.97	-132.869		1162.69	-10.9525		1162.71	-12.1178		2452.97	-134.435		2447.63	-173.542
		1477.67	-146.361		1467.66	-133.638		1164.79	-10.9642		1164.8	-12.1461		2457.29	-134.574		2451.94	-174.407
		1480.21	-147.109		1470.34	-134.327		1166.88	-10.9813		1166.89	-12.171		2461.52	-134.709		2456.05	-175.229
		1482.9	-147.967		1472.88	-135.058		1168.97	-10.9956		1168.99	-12.204		2465.47	-134.85		2459.97	-175.963
		1485.59	-148.821		1475.58	-135.81		1171.06	-11.0321		1171.07	-12.2234		2469.64	-134.947		2464.26	-176.761
		1488.44	-149.666		1478.42	-136.635		1173.14	-11.0516		1173.14	-12.2277		2473.91	-135.104		2468.53	-177.652
		1490.96	-150.341		1480.93	-137.324		1175.21	-11.0852		1175.21	-12.2773		2478.17	-135.169		2472.8	-178.453
		1493.48	-151.182		1483.45	-138.031		1177.27	-11.0848		1177.28	-12.2918		2482.44	-135.336		2477.05	-179.284
		1495.98	-151.888		1485.96	-138.762		1179.35	-11.1297		1179.34	-12.3427		2486.7	-135.432		2481.47	-180.187
		1498.5	-152.769		1488.48	-139.431		1181.41	-11.1357		1181.41	-12.4021		2491.08	-135.589		2485.7	-181.096
		1501.01	-153.516		1491	-140.185		1183.48	-11.1327		1183.48	-12.4197		2495.48	-135.783		2490.05	-182.106
		1503.54	-154.279		1493.52	-140.925		1185.54	-11.1789		1185.54	-12.4196		2499.66	-135.872		2494.29	-182.561
		1506.06	-155.047		1496.05	-141.623		1187.61	-11.2171		1187.61	-12.465		2503.88	-136.032		2498.5	-182.508
		1508.59	-155.815		1498.74	-142.413		1189.67	-11.2195		1189.67	-12.5238		2508.09	-136.113		2502.71	-182.325
		1511.28	-156.592		1501.25	-143.124		1191.73	-11.2636		1191.72	-12.5313		2512.28	-136.25		2506.81	-182.14
		1513.8	-157.392		1503.78	-143.85		1193.78	-11.2534		1193.77	-12.5424		2516.55	-136.422		2511.17	-181.994
		1516.49	-158.274		1506.46	-144.57		1195.83	-11.274		1195.82	-12.5871		2520.75	-136.548		2515.36	-181.704
		1519.01	-158.981		1508.99	-145.333		1197.89	-11.2994		1197.88	-12.6033		2524.86	-136.602		2519.43	-181.529
		1521.69	-159.858		1511.68	-146.08		1199.94	-11.348		1199.92	-12.6673		2529.04	-136.804		2523.8	-181.415
		1524.23	-160.604		1514.22	-146.829		1201.99	-11.328		1201.99	-12.6878		2533.4	-136.897		2528.03	-181.313
		1526.68	-161.371		1516.66	-147.531		1204.05	-11.3717		1204.05	-12.6991		2537.8	-137.046		2532.43	-181.301
		1529.2	-162.226		1519.14	-148.246		1206.12	-11.3759		1206.12	-12.7224		2542.37	-137.25		2536.99	-181.342
		1531.68	-162.99		1521.82	-148.999		1208.2	-11.3914		1208.21	-12.7889		2546.57	-137.3		2541.21	-181.325
		1534.5	-163.847		1524.5	-149.851		1210.29	-11.4144		1210.3	-12.8369		2550.81	-137.47		2545.44	-181.423
		1537.03	-164.654		1527.03	-150.563		1212.38	-11.4596		1212.4	-12.8581		2555.06	-137.59		2549.68	-181.484
		1539.71	-165.454		1529.71	-151.354		1214.48	-11.4865		1214.49	-12.8988		2559.44	-137.773		2554.07	-181.583
		1542.22	-166.296		1532.23	-152.098		1216.56	-11.4795		1216.56	-12.9134		2563.84	-137.94		2558.46	-181.645
		1544.74	-167.089		1534.89	-152.672		1218.62	-11.5336		1218.62	-12.9247		2568.07	-138.01		2562.7	-181.732
		1547.74	-168.043		1537.74	-153.61		1220.68	-11.5253		1220.68	-12.9617		2572.28	-138.175		2566.89	-181.819
		1550.31	-168.854		1540.19	-154.281		1222.75	-11.5523		1222.76	-12.9911		2576.54	-138.359		2571.15	-181.902
		1552.73	-169.669		1542.71	-155.075		1224.83	-11.5585		1224.82	-13.0183		2580.77	-138.441		2578.74	-182.011
		1555.24	-170.39		1545.22	-155.764		1226.89	-11.5794		1226.89	-13.058		2588.15	-138.648		2582.78	-182.099
		1557.77	-171.252		1547.75	-156.544		1228.95	-11.6461		1228.95	-13.0563		2592.33	-138.809		2586.88	-182.159
		1560.29	-172.02		1550.27	-157.281		1231.01	-11.6418		1231.01	-13.1232		2596.49	-138.946		2591.12	-182.243
		1562.97	-172.909		1552.94	-158.053		1233.07	-11.6921		1233.07	-13.1394		2600.74	-139.045		2595.37	-182.381
		1565.48	-173.725		1555.46	-158.826		1235.13	-11.6817		1235.13	-13.1756		2605	-139.206		2599.62	-182.442
		1568.01	-174.516		1558.15	-159.63		1237.19	-11.7482		1237.19	-13.2483		2609.24	-139.352		2603.87	-182.602
		1570.69	-175.382		1560.66	-160.388		1239.25	-11.7488		1239.24	-13.2616		2613.66	-139.51		2608.26	-182.679
		1573.2	-176.206		1563.17	-161.183		1241.31	-11.7622		1241.32	-13.3116		2617.85	-139.637		2612.48	-182.734
		1575.71	-177.037		1565.68	-161.897		1243.39	-11.7867		1243.4	-13.3567		2622.06	-139.767		2616.69	-182.847
		1578.21	-177.573		1568.31	-162.74		1245.48	-11.8198		1245.49	-13.3688		2626.47	-139.862		2621.11	-182.984
		1580.68	-178.503		1570.68	-163.383		1247.57	-11.8596		1247.59	-13.3807		2630.72	-140.018		2625.35	-183.079
		1583.22	-179.346		1573.22	-164.173		1249.68	-11.8888		1249.68	-13.4084		2634.97	-140.169		2629.59	-183.176
		1585.71	-180.161		1575.71	-164.902		1251.74	-11.8949		1251.73	-13.4289		2639.22	-140.315		2633.85	-183.259
		1588.18	-180.941		1578.19	-165.677		1253.8	-11.9069		1253.8	-13.4948		2643.48	-140.489		2638.12	-183.374
		1590.94	-181.897		1581.11	-166.608		1255.86	-11.9367		1255.86	-13.5183		2647.73	-140.541		2642.35	-183.458
		1593.54	-182.725		1583.51	-167.278		1257.93	-11.9257		1257.93	-13.5688		2651.99	-140.693		2646.6	-183.557
		1596.07	-183.576		1586.04	-168.152		1260	-11.9892		1260	-13.5751		2656.2	-140.801		2650.84	-183.656
		1598.74	-184.405		1588.72	-168.893		1262.06	-12.0183		1262.06	-13.6331		2660.44	-140.977		2655.06	-183.751
		1601.24	-185.246		1591.22	-169.651		1264.14	-12.0289		1264.14	-13.6162		2664.69	-141.133		2659.31	-183.856
		1603.92	-186.177		1593.91	-170.499		1266.21	-12.0264		1266.21	-13.6841		2668.9	-141.286		2663.51	-183.996
		1606.44	-186.973		1596.44	-171.274		1268.27	-12.0584		1268.28	-13.7647		2673.12	-141.512		2667.76	-184.001
		1609.13	-187.856		1599.28	-172.178		1270.34	-12.0762		1270.34	-13.7369		2677.3	-141.562		2671.93	-184.167
		1611.8	-188.72		1601.77	-172.907		1272.41	-12.0917		1272.4	-13.8326		2681.46	-141.607		2676.08	-184.302
		1614.3	-189.573		1604.3	-173.73		1274.46	-12.1318		1274.46	-13.8221		2685.7	-141.603		2680.31	-184.366
		1616.82	-190.415		1606.82	-174.485		1276.52	-12.1626		1276.52	-13.8598		2689.91	-141.577		2684.55	-184.52
		1619.46	-191.268		1609.44	-175.344		1278.61	-12.1678		1278.62	-13.8929		2694.31	-141.506		2688.93	-184.588
		1621.97	-192.155		1611.95	-176.044		1280.7	-12.2258		1280.71	-13.9329		2698.55	-141.518		2693.17	-184.738
		1624.48	-193.356		1614.62	-176.941		1282.79	-12.2376		1282.81	-13.9208		2702.79	-141.312		2697.44	-184.863
		1627.15	-194.495		1617.13	-177.712		1284.89	-12.2271		1284.89	-14.0141		2707.23	-141.237		2701.86	-184.899
		1629.65	-195.262		1619.64	-178.477		1286.96	-12.2526		1286.96	-14.0464		2711.46	-141.212		2706.1	-185.004
		1632.17	-195.643		1622.17	-179.264		1289.01	-12.2972		1289.01	-14.0761		2715.55	-141.184		2710.17	-185.145
		1634.75	-195.887		1624.74	-180.064		1291.08	-12.3099		1291.08	-14.0893		2719.74	-141.1		2714.35	-185.284
		1637.26	-195.921		1627.26	-180.846		1293.14	-12.3252		1293.14	-14.148		2723.98	-141.103		2718.58	-185.365
		1639.76	-196.025		1629.76	-181.703		1295.21	-12.3721		1295.21	-14.1663		2728.17	-141.072		2722.77	-185.496
		1642.29	-196.027		1632.28	-182.469		1297.27	-12.3942		1297.28	-14.1886		2732.33	-141.055		2726.97	-185.612
		1644.8	-196.121		1634.79	-183.216		1299.34	-12.4174		1299.35	-14.2304		2736.57	-140.995		2731.19	-185.679
		1647.47	-196.142		1637.44	-184.1		1301.42	-12.4314		1301.41	-14.2653		2740.82	-141.048		2735.42	-185.792
		1649.94	-196.185		1639.95	-184.915		1303.48	-12.464		1303.48	-14.3067		2744.77	-141.011		2739.39	-185.891
		1652.62	-196.016		1642.6	-185.775		1305.55	-12.4981		1305.54	-14.3615		2749.01	-140.991		2743.67	-186.02
		1655.44	-195.8		1645.61	-186.648		1307.61	-12.5163		1307.61	-14.3867		2753.4	-141.004		2748.06	-186.12
		1658.3	-195.66		1648.28	-187.558		1309.66	-12.5644		1309.65	-14.4251		2757.96	-140.964		2752.62	-186.209
		1660.84	-195.638		1650.82	-188.328		1311.72	-12.524		1311.72	-14.4621		2762.36	-141.01		2757.02	-186.316
		1663.35	-195.577		1653.34	-189.158		1313.8	-12.5831		1313.81	-14.5363		2766.75	-140.934		2761.42	-186.418
		1665.87	-195.56		1655.85	-189.956		1315.89	-12.5645		1315.91	-14.5638		2771.14	-140.912		2765.8	-186.588
		1668.53	-195.577		1658.5	-190.818		1318	-12.626		1318.02	-14.5911		2775.52	-140.897		2770.18	-186.654
		1671.03	-195.609		1661.01	-191.75		1320.1	-12.6497		1320.1	-14.5941		2779.9	-140.944		2774.56	-186.989
		1673.55	-195.661		1663.52	-192.692		1322.17	-12.6844		1322.17	-14.6482		2784.3	-140.875		2778.96	-187.113
		1676.07	-195.679		1666.04	-193.612		1324.21	-12.6875		1324.15	-14.6881		2788.7	-140.923		2783.35	-187.125
		1678.58	-195.765		1668.57	-194.375		1326.21	-12.7105		1326.18	-14.7385		2793.08	-140.897		2787.6	-187.13
		1681.09	-195.851		1671.08	-194.903		1328.25	-12.7443		1328.27	-14.7611		2797.09	-140.84		2791.73	-187.089
		1683.61	-195.934		1673.6	-195.204		1330.37	-12.7954		1330.39	-14.8198		2801.37	-140.85		2795.99	-187.077
		1686.14	-195.95		1676.14	-195.385		1332.47	-12.7908		1332.52	-14.8353		2805.41	-140.859		2800.04	-187.045
		1688.66	-196.068		1678.67	-195.482		1334.63	-12.8286		1334.64	-14.8577		2809.59	-140.833		2804.15	-186.802
		1691.17	-196.161		1681.17	-195.477		1336.71	-12.8182		1336.71	-14.9188		2813.73	-140.925		2808.35	-186.671
		1693.68	-196.278		1683.67	-195.52		1338.8	-12.8538		1338.81	-14.9283		2817.97	-140.854		2812.61	-186.595
		1696.21	-196.327		1686.17	-195.533		1340.9	-12.8834		1340.9	-14.9703		2822.2	-140.848		2816.82	-186.527
		1698.71	-196.438		1688.68	-195.467		1343.01	-12.8875		1343.03	-15.0545		2826.44	-140.844		2821.05	-186.501
		1701.37	-196.562		1691.36	-195.435		1345.04	-12.9337		1345.06	-15.0714		2830.67	-140.858		2825.3	-186.465
		1703.89	-196.617		1693.88	-195.276		1347.07	-12.9664		1347.04	-15.1103		2834.91	-140.81		2829.54	-186.446
		1706.43	-196.736		1696.4	-195.34		1349	-12.9983		1349.01	-15.1442		2839.18	-140.824		2833.8	-186.476
		1708.93	-196.836		1698.91	-195.319		1351.08	-13.0158		1351.08	-15.1747		2843.44	-140.796		2838.07	-186.443
		1711.6	-196.871		1701.6	-195.326		1353.14	-13.0458		1353.13	-15.2296		2847.7	-140.815		2842.33	-186.439
		1714.13	-196.959		1704.07	-195.3		1355.22	-13.0591		1355.24	-15.2732		2851.92	-140.819		2846.54	-186.483
		1716.57	-197.033		1706.53	-195.371		1357.3	-13.0906		1357.31	-15.2965		2856.14	-140.845		2850.66	-186.458
		1719.05	-197.122		1709.02	-195.354		1359.38	-13.1092		1359.38	-15.3564		2860.27	-140.789		2854.89	-186.437
		1721.55	-197.171		1711.53	-195.487		1361.44	-13.1294		1361.44	-15.3865		2864.39	-140.794		2859.01	-186.399
		1724.05	-197.194		1714.04	-195.517		1363.5	-13.1427		1363.49	-15.4287		2868.64	-140.842		2863.28	-186.396
		1726.54	-197.35		1716.47	-195.572		1365.46	-13.1962		1365.32	-15.4462		2872.91	-140.817		2867.53	-186.415
		1728.98	-197.423		1718.93	-195.664		1367.39	-13.2358		1367.4	-15.5084		2877.14	-140.786		2871.77	-186.405
		1731.46	-197.546		1721.45	-195.726		1369.49	-13.2311		1369.5	-15.5296		2881.38	-140.813		2876.01	-186.375
		1734	-197.612		1723.97	-195.805		1371.57	-13.2827		1371.56	-15.5554		2885.64	-140.78		2880.26	-186.404
		1736.51	-197.733		1726.47	-195.854		1373.63	-13.3042		1373.63	-15.6072		2889.87	-140.746		2884.48	-186.381
		1739.01	-197.813		1728.98	-195.941		1375.7	-13.3454		1375.69	-15.6416		2894.09	-140.783		2888.73	-186.376
		1741.53	-197.933		1731.5	-196.037		1377.76	-13.3656		1377.75	-15.7092		2898.5	-140.751		2893.12	-186.38
		1744.04	-198.001		1734.02	-196.105		1379.82	-13.4306		1379.81	-15.7017		2902.88	-140.811		2897.5	-186.347
		1746.53	-198.078		1736.51	-196.223		1381.88	-13.4272		1381.87	-15.781		2907.11	-140.76		2901.72	-186.356
		1748.99	-198.186		1738.96	-196.289		1383.93	-13.4562		1383.94	-15.8306		2911.35	-140.773		2905.99	-186.371
		1751.35	-198.267		1741.25	-196.369		1386	-13.5018		1386	-15.693		2915.59	-140.733		2910.22	-186.363
		1753.69	-198.362		1743.56	-196.476		1388.24	-13.5445		1388.25	-15.7861		2919.84	-140.782		2914.45	-186.395
		1755.95	-198.467		1745.76	-196.57		1390.33	-13.5625		1390.34	-15.8376		2924.07	-140.779		2918.7	-186.399
		1757.91	-198.484		1747.75	-196.656		1392.42	-13.6129		1392.45	-15.8649		2928.31	-140.798		2922.93	-186.419
		1760.11	-198.611		1750.1	-196.738		1394.52	-13.6585		1394.52	-15.8714		2932.69	-140.803		2927.3	-186.415
		1762.6	-198.746		1752.53	-196.854		1396.55	-13.6545		1396.55	-15.969		2936.83	-140.788		2931.46	-186.379
		1764.7	-198.773		1754.5	-196.941		1398.62	-13.6818		1398.61	-15.9905		2941.03	-140.771		2935.65	-186.423
		1766.66	-198.846		1756.46	-196.992		1400.68	-13.6803		1400.68	-15.9513		2945.27	-140.928		2939.88	-186.401
		1768.65	-198.924		1758.46	-197.091		1402.75	-13.6885		1402.74	-16.0724		2949.5	-140.959		2944.14	-186.403
		1770.65	-199.03		1760.55	-197.198		1404.82	-13.7412		1404.82	-16.1484		2953.73	-140.99		2948.37	-186.394
		1772.92	-199.123		1762.74	-197.21		1406.89	-13.7834		1406.9	-16.126		2958.01	-140.97		2952.63	-186.406
		1774.91	-199.183		1764.72	-197.359		1408.97	-13.8095		1408.96	-16.1803		2962.29	-140.933		2956.9	-186.444
		1777.02	-199.313		1766.83	-197.468		1411.02	-13.8311		1411.01	-16.2593		2966.48	-140.934		2961.12	-186.465
		1778.96	-199.386		1768.77	-197.311		1413.07	-13.8637		1413.07	-16.2713		2970.72	-140.883		2965.35	-186.404
		1781.2	-199.431		1771.17	-197.527		1415.14	-13.8861		1415.13	-16.3362		2974.97	-140.704		2969.5	-186.47
		1783.68	-199.514		1773.68	-197.612		1417.2	-13.8937		1417.19	-16.3287		2979.13	-140.671		2973.71	-186.45
		1786.19	-199.618		1776.17	-197.723		1419.26	-13.9159		1419.25	-16.4069		2983.28	-140.63		2977.88	-186.467
		1788.71	-199.743		1778.67	-197.83		1421.33	-13.9317		1421.34	-16.4634		2987.45	-140.543		2982.09	-186.536
		1791.21	-199.828		1781.17	-197.971		1423.42	-13.9575		1423.43	-16.432		2991.69	-140.569		2986.31	-186.505
		1793.69	-199.905		1783.66	-198.074		1425.51	-13.9899		1425.51	-16.5412		2995.89	-140.504		2990.51	-186.513
		1796.37	-199.984		1786.35	-198.167		1427.6	-14.0328		1427.61	-16.5818		3000.12	-140.491		2994.75	-186.475
		1798.87	-200.074		1788.83	-198.338		1429.69	-14.0318		1429.67	-16.6348		3004.35	-140.443		2998.99	-186.508
		1801.36	-200.143		1791.33	-198.413		1431.64	-14.0654		1431.5	-16.7091		3008.41	-140.433		3003.06	-186.507
		1803.86	-200.218		1793.84	-198.518		1433.58	-14.0628		1433.59	-16.7345		3012.53	-140.341		3007.08	-186.523
		1806.2	-200.332		1796.17	-198.662		1435.63	-14.1122		1435.56	-16.8034		3016.65	-140.333		3011.27	-186.545
		1808.7	-200.415		1798.7	-198.756		1437.65	-14.1192		1437.65	-16.814		3020.62	-140.308		3015.16	-186.586
		1811.22	-200.555		1801.21	-198.923		1439.74	-14.1572		1439.77	-16.8675		3024.49	-140.347		3019.09	-186.557
		1813.73	-200.63		1803.74	-198.994		1441.86	-14.1997		1441.76	-16.8926		3028.65	-140.311		3023.2	-186.563
		1816.25	-200.725		1806.25	-199.095		1443.82	-14.2403		1443.79	-16.9021		3032.79	-140.311		3027.42	-186.561
		1818.75	-200.803		1808.75	-199.247		1445.87	-14.2471		1445.88	-16.957		3037.08	-140.28		3031.71	-186.559
		1821.26	-200.893		1811.26	-199.354		1447.95	-14.2926		1447.98	-16.9918		3040.97	-140.245		3035.54	-186.575
		1823.78	-200.925		1813.77	-199.465		1450.07	-14.322		1450.06	-17.066		3045.12	-140.24		3039.71	-186.576
		1826.23	-201.066		1816.19	-199.592		1452.13	-14.327		1452.13	-17.0702		3049.29	-140.196		3043.94	-186.579
		1828.87	-201.168		1818.85	-199.725		1454.2	-14.3504		1454.18	-17.1528		3053.56	-140.188		3048.18	-186.676
		1831.31	-201.293		1821.29	-199.835		1456.25	-14.3705		1456.25	-17.165		3057.8	-140.213		3052.43	-186.596
		1833.82	-201.366		1823.8	-199.946		1458.32	-14.4298		1458.33	-17.2169		3062.04	-140.188		3056.67	-186.624
		1836.34	-201.446		1826.31	-200.082		1460.39	-14.4342		1460.39	-17.3021		3066.29	-140.115		3060.91	-186.659
		1838.85	-201.561		1828.83	-200.182		1462.45	-14.4944		1462.45	-17.3503		3070.69	-140.084		3065.32	-186.682
		1841.35	-201.63		1831.33	-200.315		1464.52	-14.5166		1464.52	-17.3644		3074.94	-140.075		3069.56	-186.649
		1843.85	-201.71		1833.99	-200.44		1466.59	-14.5277		1466.59	-17.3751		3079.19	-140.028		3073.82	-186.853
		1846.72	-201.846		1836.68	-200.592		1468.65	-14.5405		1468.65	-17.4408		3083.43	-140.043		3078.05	-186.945
		1849.22	-201.924		1839.19	-200.743		1470.73	-14.607		1470.72	-17.5072		3087.68	-140.029		3082.29	-186.999
		1851.72	-202.012		1841.69	-200.852		1472.79	-14.5803		1472.79	-17.5244		3091.89	-140.01		3086.52	-187.012
		1854.24	-202.115		1844.21	-200.998		1474.86	-14.6385		1474.86	-17.6231		3096.12	-139.967		3090.75	-186.976
		1856.75	-202.196		1846.72	-201.067		1476.92	-14.7088		1476.92	-17.63		3100.38	-139.953		3095.01	-186.986
		1859.25	-202.279		1849.24	-201.213		1478.99	-14.6905		1478.99	-17.7255		3104.63	-139.904		3099.25	-186.958
		1861.75	-202.357		1851.76	-201.313		1481.08	-14.7276		1481.09	-17.7634		3108.87	-139.852		3103.52	-186.738
		1864.29	-202.5		1854.29	-201.46		1483.17	-14.7747		1483.19	-17.7469		3113.15	-139.899		3107.77	-186.605
		1866.8	-202.558		1856.8	-201.592		1485.28	-14.7888		1485.29	-17.8561		3117.41	-139.837		3112.04	-186.503
		1869.31	-202.657		1859.31	-201.694		1487.35	-14.8188		1487.35	-17.8561		3121.6	-139.859		3116.23	-186.465
		1871.83	-202.739		1861.82	-201.844		1489.43	-14.8232		1489.42	-17.9089		3125.83	-139.846		3120.46	-186.42
		1874.36	-202.843		1864.35	-201.944		1491.49	-14.8623		1491.49	-17.9082		3130.08	-139.765		3124.7	-186.413
		1876.89	-202.958		1866.86	-202.072		1493.56	-14.9257		1493.57	-18.0245		3134.35	-139.808		3128.98	-186.363
		1879.4	-203.05		1869.37	-202.171		1495.63	-14.9454		1495.63	-18.0612		3138.6	-139.781		3133.23	-186.347
		1881.91	-203.084		1871.87	-202.309		1497.69	-14.9613		1497.69	-18.0799		3142.86	-139.77		3137.48	-186.336
		1884.42	-203.245		1874.39	-202.47		1499.76	-15.001		1499.77	-18.1582		3147.13	-139.763		3141.76	-186.282
		1886.96	-203.303		1876.94	-202.542		1501.85	-15.013		1501.86	-18.2102		3151.34	-139.74		3145.97	-186.308
		1889.48	-203.416		1879.45	-202.661		1503.94	-15.0757		1503.95	-18.2538		3155.6	-139.722		3150.22	-186.281
		1891.99	-203.516		1881.97	-202.78		1506.04	-15.0864		1506.05	-18.2969		3159.84	-139.734		3154.46	-186.281
		1894.5	-203.614		1884.49	-202.903		1508.12	-15.104		1508.13	-18.3573		3164.09	-139.672		3158.72	-186.215
		1897.02	-203.621		1887.03	-203.016		1510.19	-15.1218		1510.19	-18.4068		3168.35	-139.7		3162.97	-186.239
		1899.54	-203.76		1889.53	-203.175		1512.26	-15.1546		1512.26	-18.4327		3172.77	-139.66		3167.41	-186.144
		1902.03	-203.796		1892.03	-203.25		1514.34	-15.1859		1514.34	-18.4672		3177.07	-139.668		3171.68	-186.157
		1904.55	-203.97		1894.54	-203.379		1516.4	-15.2089		1516.4	-18.5408		3181.31	-139.624		3175.95	-186.134
		1907.09	-204.036		1897.07	-203.539		1518.47	-15.2599		1518.47	-18.5774		3185.57	-139.658		3180.19	-186.13
		1909.62	-204.128		1899.58	-203.576		1520.54	-15.2947		1520.54	-18.6436		3189.82	-139.582		3184.44	-186.105
		1912.13	-204.218		1902.09	-203.629		1522.62	-15.3368		1522.61	-18.6511		3194.22	-139.613		3188.86	-186.071
		1914.63	-204.308		1904.6	-203.818		1524.68	-15.3296		1524.68	-18.6955		3198.49	-139.547		3193.11	-186.07
		1917.15	-204.423		1907.12	-203.967		1526.74	-15.3483		1526.74	-18.7564		3202.74	-139.589		3197.37	-186.023
		1919.62	-204.511		1909.54	-204.081		1528.8	-15.3971		1528.8	-18.8278		3207.01	-139.527		3201.63	-186.026
		1921.98	-204.567		1911.98	-204.19		1530.87	-15.4131		1530.86	-18.8716		3211.26	-139.546		3205.88	-186
		1924.51	-204.685		1914.42	-204.289		1532.92	-15.4695		1532.92	-18.8974		3215.5	-139.513		3210.13	-186.02
		1926.95	-204.734		1916.91	-204.477		1534.99	-15.4567		1534.98	-19.0089		3219.73	-139.444		3214.35	-185.966
		1929.45	-204.827		1919.42	-204.609		1537.04	-15.5287		1537.03	-19.0404		3223.98	-139.483		3218.6	-185.944
		1931.96	-204.927		1921.93	-204.668		1539.1	-15.5385		1539.09	-19.0809		3228.24	-139.44		3222.87	-185.918
		1934.48	-205.019		1924.45	-204.822		1541.15	-15.6087		1541.15	-19.1209		3232.64	-139.484		3227.26	-185.919
		1936.99	-205.107		1926.97	-204.94		1543.21	-15.6156		1543.22	-19.1902		3236.87	-139.425		3231.5	-185.89
		1939.5	-205.174		1929.49	-204.99		1545.29	-15.6642		1545.3	-19.2357		3241.11	-139.453		3235.73	-185.877
		1942.01	-205.223		1932.01	-205.139		1547.39	-15.6585		1547.4	-19.2553		3245.36	-139.437		3239.97	-185.904
		1944.53	-205.344		1934.54	-205.237		1549.48	-15.6806		1549.49	-19.3246		3249.58	-139.403		3244.22	-185.841
		1947.05	-205.362		1937.05	-205.413		1551.58	-15.7417		1551.61	-19.3681		3253.83	-139.369		3248.46	-185.794
		1949.55	-205.488		1939.55	-205.518		1553.69	-15.758		1553.69	-19.419		3258.08	-139.426		3252.7	-185.838
		1952.04	-205.553		1942.03	-205.633		1555.77	-15.7795		1555.77	-19.4614		3262.33	-139.337		3256.96	-185.81
		1954.55	-205.712		1944.53	-205.73		1557.84	-15.8261		1557.84	-19.5253		3266.58	-139.362		3261.21	-185.776
		1957.06	-206.036		1947.05	-205.831		1559.91	-15.8801		1559.9	-19.6054		3270.85	-139.343		3265.46	-185.775
		1959.58	-206.412		1949.54	-205.983		1561.97	-15.8753		1561.96	-19.6373		3275.1	-139.269		3269.65	-185.761
		1962.08	-206.637		1952.05	-206.056		1564.02	-15.9094		1564.02	-19.6773		3279.24	-139.315		3273.84	-185.748
		1964.58	-206.828		1954.55	-206.15		1566.08	-15.934		1566.08	-19.7322		3283.4	-139.271		3278.05	-185.692
		1967.08	-206.991		1957.05	-206.323		1568.16	-15.9805		1568.16	-19.7749		3287.65	-139.277		3282.27	-185.707
		1969.58	-207.085		1959.55	-206.425		1570.23	-16.018		1570.23	-19.8488		3291.89	-139.241		3286.52	-185.698
		1972.07	-207.123		1962.03	-206.622		1572.31	-16.0566		1572.31	-19.8919		3295.97	-139.247		3290.51	-185.67
		1974.57	-207.154		1964.53	-206.579		1574.38	-16.0766		1574.38	-19.9309		3300.14	-139.23		3294.76	-185.662
		1977.05	-207.208		1967.04	-206.807		1576.44	-16.0886		1576.44	-19.9651		3304.37	-139.255		3299.02	-185.672
		1979.56	-207.265		1969.56	-206.808		1578.5	-16.1179		1578.49	-20.036		3308.65	-139.217		3303.26	-185.67
		1982.05	-207.348		1972.05	-206.919		1580.55	-16.18		1580.55	-20.1108		3312.91	-139.192		3307.54	-185.635
		1984.56	-207.322		1974.71	-207.188		1582.61	-16.2006		1582.6	-20.1173		3317.17	-139.222		3311.8	-185.636
		1987.24	-207.113		1977.24	-207.266		1584.67	-16.229		1584.67	-20.2218		3321.43	-139.134		3316.05	-185.639
		1989.75	-206.963		1979.74	-207.385		1586.75	-16.2304		1586.76	-20.2563		3325.7	-139.176		3320.32	-185.608
		1992.26	-206.836		1982.26	-207.477		1588.83	-16.2844		1588.84	-20.325		3329.95	-139.106		3324.58	-185.623
		1994.93	-206.81		1984.92	-207.647		1590.92	-16.3511		1590.93	-20.3675		3334.22	-139.185		3328.84	-185.602
		1997.46	-206.706		1987.45	-207.79		1593.19	-16.3165		1593.19	-20.4188		3338.47	-139.118		3333.1	-185.588
		1999.96	-206.751		1989.93	-207.818		1595.26	-16.3826		1595.26	-20.4475		3342.71	-139.148		3337.34	-185.574
		2002.44	-206.669		1992.42	-207.976		1597.32	-16.4032		1597.32	-20.5207		3346.97	-139.071		3341.59	-185.576
		2005.01	-206.683		1995	-208.2		1599.39	-16.4371		1599.38	-20.5553		3351.21	-139.102		3345.85	-185.542
		2007.53	-206.666		1997.52	-208.472		1601.45	-16.4791		1601.44	-20.62		3355.48	-139.049		3350.11	-185.524
		2010.07	-206.701		2000.06	-208.669		1603.51	-16.5096		1603.5	-20.6362		3359.75	-139.087		3354.37	-185.529
		2012.59	-206.741		2002.55	-208.783		1605.73	-16.5729		1605.74	-20.7381		3364	-139.029		3358.63	-185.534
		2015.09	-206.73		2005.06	-208.823		1607.81	-16.5814		1607.83	-20.7818		3368.24	-139.039		3362.87	-185.527
		2017.59	-206.77		2007.72	-208.893		1609.92	-16.6135		1609.93	-20.835		3372.5	-139.016		3367.11	-185.52
		2020.26	-206.751		2010.23	-208.898		1612	-16.6402		1612	-20.8808		3376.73	-139.035		3371.37	-185.481
		2022.75	-206.836		2012.72	-209.042		1614.07	-16.6897		1614.07	-20.9468		3380.98	-138.995		3375.61	-185.496
		2025.26	-206.784		2015.24	-209.039		1616.14	-16.7163		1616.14	-20.9911		3385.24	-138.984		3379.85	-185.472
		2027.76	-206.861		2017.74	-209.053		1618.21	-16.7707		1618.21	-21.0603		3389.46	-138.963		3384.1	-185.479
		2030.24	-206.836		2020.23	-209.055		1620.28	-16.776		1620.28	-21.1068		3393.72	-138.991		3388.34	-185.48
		2032.74	-206.85		2022.73	-209.176		1622.34	-16.7953		1622.34	-21.179		3397.97	-138.962		3392.59	-185.432
		2035.25	-206.871		2025.25	-209.028		1624.42	-16.8152		1624.41	-21.2054		3402.19	-138.94		3396.84	-185.405
		2037.76	-206.913		2027.75	-208.983		1626.48	-16.8685		1626.47	-21.2618		3406.46	-138.918		3401.08	-185.452
		2040.27	-206.913		2030.27	-208.905		1628.54	-16.8799		1628.53	-21.3362		3410.72	-138.926		3405.34	-185.438
		2042.8	-206.939		2032.78	-208.89		1630.59	-16.9536		1630.58	-21.393		3414.96	-138.863		3409.6	-185.431
		2045.33	-206.939		2035.29	-208.861		1632.64	-16.9555		1632.63	-21.43		3419.2	-138.912		3413.83	-185.376
		2047.81	-206.95		2037.78	-208.918		1634.69	-17.0119		1634.68	-21.5007		3423.47	-138.921		3418.09	-185.438
		2050.32	-206.957		2040.29	-208.909		1636.75	-17.0171		1636.75	-21.5512		3427.7	-138.869		3422.34	-185.44
		2052.83	-206.989		2042.8	-208.917		1638.81	-17.0541		1638.81	-21.6073		3431.96	-138.861		3426.59	-185.361
		2055.34	-206.98		2045.32	-208.931		1640.87	-17.0933		1640.87	-21.6727		3436.23	-138.869		3430.85	-185.401
		2057.85	-207.036		2047.84	-208.946		1642.94	-17.1282		1642.96	-21.7206		3440.64	-138.817		3435.27	-185.383
		2060.37	-206.945		2050.36	-208.937		1645.04	-17.1678		1645.05	-21.7631		3444.91	-138.804		3439.52	-185.355
		2062.88	-207.024		2052.89	-208.937		1647.12	-17.2001		1647.13	-21.8287		3449.16	-138.817		3443.79	-185.346
		2065.4	-207.076		2055.39	-208.955		1649.16	-17.2308		1649.17	-21.9081		3453.42	-138.769		3448.06	-185.364
		2067.91	-207.076		2057.9	-208.984		1651.25	-17.2745		1651.27	-21.9615		3457.69	-138.853		3452.31	-185.352
		2070.43	-207.095		2060.42	-209.041		1653.31	-17.3011		1653.29	-22.0171		3461.94	-138.799		3456.58	-185.308
		2072.95	-207.118		2062.92	-208.993		1655.35	-17.3391		1655.35	-22.0673		3466.19	-138.739		3460.82	-185.353
		2075.45	-207.081		2065.42	-209.02		1657.42	-17.3763		1657.42	-22.1222		3470.45	-138.752		3465.06	-185.335
		2077.94	-207.101		2067.92	-209.028		1659.48	-17.4116		1659.47	-22.1665		3474.7	-138.789		3469.33	-185.316
		2080.45	-207.137		2070.42	-209.047		1661.54	-17.4428		1661.52	-22.2316		3478.97	-138.709		3473.61	-185.364
		2082.94	-207.181		2072.93	-209.056		1663.59	-17.473		1663.59	-22.318		3483.23	-138.776		3477.85	-185.313
		2085.45	-207.145		2075.44	-209.09		1665.65	-17.5141		1665.66	-22.3496		3487.49	-138.728		3482.12	-185.289
		2087.98	-207.185		2077.98	-209.12		1667.73	-17.5231		1667.72	-22.3986		3491.73	-138.756		3486.36	-185.262
		2090.5	-207.219		2080.5	-209.098		1669.79	-17.5985		1669.8	-22.4815		3495.99	-138.699		3490.6	-185.3
		2093.01	-207.237		2083	-209.146		1671.87	-17.5761		1671.87	-22.5157		3500.23	-138.756		3494.86	-185.331
		2095.51	-207.293		2085.51	-209.129		1673.94	-17.6441		1673.95	-22.5779		3504.48	-138.677		3499.11	-185.298
		2098.04	-207.266		2088.02	-209.102		1676.01	-17.6641		1676.01	-22.6323		3508.73	-138.722		3503.35	-185.311
		2100.55	-207.281		2090.54	-209.147		1678.07	-17.6891		1678.07	-22.6847		3512.98	-138.698		3507.61	-185.28
		2103.06	-207.279		2093.05	-209.103		1680.14	-17.7336		1680.13	-22.741		3517.17	-138.715		3511.72	-185.27
		2105.6	-207.251		2095.58	-209.171		1682.11	-17.7602		1681.98	-22.7899		3521.25	-138.624		3515.9	-185.297
		2108.11	-207.338		2098.07	-209.193		1684.05	-17.8024		1684.05	-22.8774		3525.55	-138.622		3520.19	-185.231
		2110.61	-207.371		2100.58	-209.163		1686.12	-17.8568		1686.12	-22.909		3529.88	-138.621		3524.54	-185.274
		2113.11	-207.37		2103.09	-209.224		1688.18	-17.9144		1688.18	-22.9632		3534.28	-138.627		3528.94	-185.302
		2115.63	-207.405		2105.6	-209.274		1690.25	-17.9117		1690.24	-23.0351		3538.66	-138.607		3533.21	-185.242
		2118.13	-207.388		2108.1	-209.26		1692.3	-17.9514		1692.3	-23.1434		3542.9	-138.637		3537.51	-185.246
		2120.65	-207.401		2110.63	-209.233		1694.37	-17.9638		1694.36	-23.1613		3547.12	-138.61		3541.75	-185.213
		2123.17	-207.469		2113.13	-209.236		1696.42	-18.0495		1696.42	-23.2077		3551.35	-138.586		3545.96	-185.268
		2125.64	-207.44		2115.57	-209.257		1698.48	-18.0748		1698.48	-23.2549		3555.73	-138.625		3550.36	-185.187
		2128.08	-207.421		2118.08	-209.304		1700.54	-18.0756		1700.55	-23.3432		3559.97	-138.599		3554.57	-185.178
		2130.55	-207.494		2120.51	-209.33		1702.63	-18.1053		1702.64	-23.4084		3564.18	-138.604		3558.8	-185.227
		2133.02	-207.489		2123.01	-209.349		1704.72	-18.1669		1704.74	-23.4698		3568.44	-138.575		3563.08	-185.2
		2135.54	-207.533		2125.52	-209.412		1706.82	-18.194		1706.83	-23.5259		3572.69	-138.561		3567.34	-185.211
		2138.06	-207.57		2128.03	-209.405		1708.93	-18.2062		1708.92	-23.612		3576.87	-138.502		3571.49	-185.208
		2140.57	-207.543		2130.53	-209.408		1710.99	-18.2277		1710.99	-23.6239		3581	-138.539		3575.61	-185.239
		2143.06	-207.536		2133.04	-209.388		1713.06	-18.3009		1713.05	-23.6968		3585.24	-138.457		3579.85	-185.249
		2145.58	-207.581		2135.55	-209.388		1715.12	-18.3425		1715.12	-23.7554		3589.46	-138.528		3584.08	-185.238
		2148.07	-207.641		2138.05	-209.395		1717.19	-18.3608		1717.19	-23.8009		3593.69	-138.521		3588.33	-185.182
		2150.74	-207.593		2140.71	-209.471		1719.25	-18.3957		1719.26	-23.8729		3597.96	-138.511		3592.59	-185.215
		2153.26	-207.652		2143.23	-209.408		1721.33	-18.4349		1721.33	-23.9437		3602.18	-138.52		3596.8	-185.211
		2155.78	-207.684		2145.75	-209.497		1723.4	-18.4523		1723.39	-24.0327		3606.41	-138.519		3601.05	-185.212
		2158.28	-207.663		2148.26	-209.486		1725.43	-18.5325		1725.42	-24.0746		3610.64	-138.516		3605.26	-185.192
		2160.79	-207.688		2150.78	-209.541		1727.45	-18.5126		1727.45	-24.1244		3614.88	-138.475		3609.49	-185.219
		2163.31	-207.754		2153.3	-209.554		1729.51	-18.5861		1729.51	-24.1879		3618.98	-138.48		3613.63	-185.173
		2165.83	-207.799		2155.83	-209.571		1731.58	-18.6282		1731.57	-24.2405		3623.14	-138.433		3617.77	-185.207
		2168.35	-207.747		2158.35	-209.554		1733.64	-18.6552		1733.63	-24.3081		3627.38	-138.464		3622.03	-185.176
		2170.87	-207.787		2160.87	-209.568		1735.69	-18.6753		1735.69	-24.3554		3631.6	-138.45		3626.22	-185.166
		2173.39	-207.804		2163.38	-209.658		1737.75	-18.7176		1737.75	-24.4391		3635.84	-138.426		3630.47	-185.194
		2175.92	-207.798		2165.91	-209.627		1739.81	-18.7705		1739.8	-24.4855		3640.08	-138.439		3634.71	-185.159
		2178.46	-207.844		2168.45	-209.699		1741.87	-18.8121		1741.87	-24.5787		3644.33	-138.394		3638.96	-185.217
		2180.98	-207.88		2170.95	-209.662		1743.94	-18.8338		1743.93	-24.6094		3648.59	-138.429		3643.21	-185.194
		2183.48	-207.921		2173.45	-209.668		1745.99	-18.8664		1746	-24.7181		3652.81	-138.427		3647.46	-185.188
		2185.99	-207.904		2175.96	-209.742		1748.08	-18.8721		1748.09	-24.7523		3657.06	-138.4		3651.68	-185.155
		2188.5	-207.92		2178.46	-209.686		1750.17	-18.9477		1750.19	-24.8184		3661.24	-138.398		3655.78	-185.194
		2191	-207.954		2180.97	-209.767		1752.27	-18.9815		1752.28	-24.8799		3665.38	-138.38		3660.02	-185.156
		2193.51	-207.949		2183.49	-209.786		1754.35	-19.009		1754.35	-24.9378		3669.73	-138.387		3664.38	-185.199
		2196.02	-208.01		2186.02	-209.79		1756.42	-19.0329		1756.42	-25.0254		3674.03	-138.355		3668.69	-185.169
		2198.54	-207.963		2188.54	-209.831		1758.48	-19.0893		1758.48	-25.0776		3678.29	-138.391		3672.93	-185.17
		2201.05	-208.021		2191.06	-209.751		1760.55	-19.128		1760.55	-25.11		3682.61	-138.373		3677.24	-185.123
		2203.57	-208.031		2193.56	-209.855		1762.62	-19.1719		1762.62	-25.1768		3686.93	-138.343		3681.59	-185.131
		2206.03	-208.036		2196	-209.893		1764.68	-19.2176		1764.85	-25.2853		3691.15	-138.298		3685.8	-185.168
		2208.53	-208.077		2198.51	-209.827		1766.93	-19.2275		1766.95	-25.36		3695.32	-138.361		3689.9	-185.164
		2211.05	-208.077		2201.02	-209.882		1769.02	-19.2636		1769.03	-25.3783		3699.52	-138.278		3694.13	-185.137
		2213.57	-208.12		2203.53	-209.89		1771.11	-19.3068		1771.13	-25.4615		3703.76	-138.321		3698.39	-185.09
		2216.07	-208.12		2206.05	-210.03		1773.22	-19.3562		1773.23	-25.5254		3708	-138.301		3702.62	-185.09
		2218.59	-208.128		2208.57	-209.966		1775.3	-19.3871		1775.3	-25.607		3712.23	-138.335		3706.85	-185.123
		2221.09	-208.178		2211.08	-210.129		1777.37	-19.3933		1777.37	-25.6365		3716.45	-138.276		3711.07	-185.173
		2223.61	-208.175		2213.61	-209.989		1779.43	-19.4697		1779.43	-25.7364		3720.65	-138.322		3715.29	-185.186
		2226.13	-208.192		2216.13	-210.008		1781.49	-19.4926		1781.47	-25.7652		3724.92	-138.245		3719.53	-185.426
		2228.64	-208.201		2218.64	-210.034		1783.43	-19.5431		1783.36	-25.8296		3729.14	-138.301		3723.77	-186.911
		2231.15	-208.258		2221.15	-210.15		1785.38	-19.5731		1785.32	-25.877		3733.39	-138.257		3728.03	-189.002
		2233.69	-208.303		2223.66	-210.285		1787.32	-19.6244		1787.28	-26.0214		3737.65	-138.277		3732.26	-190.716
		2236.2	-208.304		2226.17	-210.113		1789.37	-19.638		1789.41	-26.0579		3742.06	-138.027		3736.68	-192.268
		2238.71	-208.285		2228.68	-210.036		1791.52	-19.6816		1791.57	-26.0896		3746.29	-138.086		3740.9	-193.566
		2241.22	-208.345		2231.19	-210.146		1793.68	-19.7206		1793.72	-26.2092		3750.52	-138.094		3745.13	-194.711
		2243.73	-208.363		2233.7	-210.181		1795.83	-19.7798		1795.82	-26.2705		3754.89	-138.046		3749.5	-195.839
		2246.24	-208.371		2236.21	-210.269		1797.88	-19.7601		1797.84	-26.3033		3759.12	-138.306		3753.73	-196.984
		2248.74	-208.42		2238.73	-210.27		1799.91	-19.8386		1799.82	-26.3659		3763.22	-138.23		3757.83	-198.123
		2251.26	-208.39		2241.26	-210.2		1801.82	-19.9003		1801.75	-26.4579		3767.43	-138.303		3762.06	-199.27
		2253.78	-208.427		2243.78	-210.265		1803.92	-19.9747		1803.95	-26.5045		3771.66	-138.399		3766.28	-200.42
		2256.29	-208.455		2246.3	-210.314		1806.03	-19.9634		1806.02	-26.5841		3776.06	-138.717		3770.69	-201.423
		2258.82	-208.5		2248.79	-210.342		1808.12	-20.004		1808.07	-26.6268		3780.63	-139.889		3775.26	-202.758
		2261.29	-208.479		2251.28	-210.319		1810.13	-20.0157		1810.13	-26.6942		3785.04	-141.019		3779.66	-203.873
		2263.72	-208.504		2253.67	-210.334		1812.19	-20.0857		1812.19	-26.7753		3789.31	-141.903		3783.82	-205.078
		2266.21	-208.525		2256.2	-210.323		1814.25	-20.1099		1814.25	-26.8449		3793.22	-142.62		3787.97	-206.188
		2268.57	-208.527		2258.55	-210.31		1816.31	-20.1396		1816.31	-26.9093		3797.46	-143.276		3792.09	-207.248
		2271.08	-208.553		2261.06	-210.376		1818.37	-20.1907		1818.36	-26.9697		3801.69	-143.912		3796.32	-208.387
		2273.58	-208.556		2263.57	-210.349		1820.43	-20.222		1820.42	-27.0482		3805.94	-144.528		3800.53	-209.562
		2276.08	-208.609		2266.09	-210.424		1822.48	-20.2944		1822.48	-27.1199		3809.81	-145.247		3804.44	-210.565
		2278.61	-208.639		2268.61	-210.491		1824.55	-20.3191		1824.56	-27.1581		3814.1	-145.804		3808.74	-211.694
		2281.12	-208.606		2271.11	-210.498		1826.64	-20.3376		1826.65	-27.2453		3818.54	-146.408		3813.13	-212.867
		2283.65	-208.637		2273.65	-210.54		1828.73	-20.3749		1828.74	-27.3142		3822.7	-147.192		3817.33	-213.992
		2286.16	-208.671		2276.16	-210.51		1830.81	-20.444		1830.83	-27.417		3826.92	-147.665		3821.49	-215.091
		2288.68	-208.737		2278.66	-210.558		1832.91	-20.4681		1832.89	-27.4552		3830.91	-148.238		3825.51	-216.134
		2291.18	-208.676		2281.17	-210.547		1834.97	-20.5231		1834.99	-27.5469		3835.31	-148.838		3829.95	-217.302
		2293.71	-208.714		2283.68	-210.561		1837.06	-20.5453		1837.06	-27.5868		3839.59	-149.344		3834.37	-218.437
		2296.18	-208.746		2286.14	-210.551		1839.13	-20.6173		1839.12	-27.6787		3843.98	-150.015		3838.76	-219.702
		2298.68	-208.846		2288.65	-210.674		1841.18	-20.6475		1841.18	-27.7361		3848.4	-150.65		3843.02	-220.75
		2301.19	-209.134		2291.16	-210.653		1843.24	-20.6719		1843.24	-27.7636		3852.74	-151.253		3847.37	-221.884
		2303.69	-209.41		2293.67	-210.656		1845.31	-20.6954		1845.31	-27.863		3857.15	-151.828		3851.95	-223.15
		2306.2	-209.527		2296.19	-210.647		1847.37	-20.7587		1847.37	-27.9323		3861.55	-152.42		3856.17	-224.252
		2308.71	-209.653		2298.7	-210.666		1849.44	-20.8169		1849.44	-28.0274		3865.8	-152.986		3860.41	-225.281
		2311.21	-209.746		2301.21	-210.732		1851.5	-20.8353		1851.5	-28.1072		3870.03	-153.545		3864.66	-226.497
		2313.72	-209.841		2303.71	-210.79		1853.56	-20.8694		1853.55	-28.1377		3874.44	-154.184		3869.07	-227.603
		2316.24	-209.882		2306.22	-210.775		1855.62	-20.9434		1855.61	-28.2312		3878.56	-154.732		3873.18	-228.707
		2318.75	-209.921		2308.72	-210.766		1857.67	-20.914		1857.67	-28.2969		3882.86	-155.319		3877.51	-229.846
		2321.26	-210.003		2311.23	-210.794		1859.74	-20.9957		1859.73	-28.3371		3887.2	-155.898		3881.82	-230.987
		2323.77	-209.995		2313.7	-210.839		1861.79	-21.0427		1861.79	-28.4094		3891.42	-156.534		3885.95	-232.1
		2326.21	-210.03		2316.19	-210.864		1863.85	-21.0809		1863.84	-28.4824		3895.57	-157.081		3890.27	-233.185
		2328.71	-209.912		2318.7	-210.927		1865.91	-21.1468		1865.91	-28.583		3899.98	-157.686		3894.62	-234.313
		2331.23	-209.708		2321.23	-210.901		1867.97	-21.1421		1867.98	-28.6243		3904.22	-158.237		3898.86	-235.217
		2333.75	-209.552		2323.75	-210.943		1870.06	-21.22		1870.06	-28.7077		3908.52	-158.781		3903.17	-236.424
		2336.25	-209.464		2326.24	-210.91		1872.14	-21.2347		1872.16	-28.7641		3912.76	-159.383		3907.38	-237.572
		2338.76	-209.423		2328.75	-210.941		1874.24	-21.2865		1874.24	-28.8677		3916.98	-159.932		3911.59	-238.689
		2341.29	-209.338		2331.25	-210.956		1876.32	-21.3145		1876.31	-28.9259		3921.32	-160.529		3915.95	-239.828
		2343.78	-209.331		2333.72	-210.958		1878.38	-21.3833		1878.38	-28.9883		3925.71	-161.146		3920.32	-240.994
		2346.25	-209.294		2336.22	-211.027		1880.44	-21.4192		1880.4	-29.0845		3929.92	-161.713		3924.55	-242.045
		2348.76	-209.231		2338.73	-211.182		1882.46	-21.4527		1882.45	-29.127		3934.13	-162.259		3928.73	-243.185
		2351.26	-209.201		2341.24	-211.268		1884.52	-21.4572		1884.51	-29.2042		3938.36	-162.842		3932.98	-244.357
		2353.77	-209.243		2343.76	-211.403		1886.58	-21.4836		1886.58	-29.2853		3942.6	-163.388		3937.22	-245.388
		2356.29	-209.253		2346.28	-211.508		1888.64	-21.6186		1888.63	-29.3178		3946.97	-164.002		3941.59	-246.566
		2358.79	-209.257		2348.79	-211.573		1890.69	-21.6552		1890.68	-29.3995		3951.36	-164.562		3946	-247.641
		2361.3	-209.29		2351.29	-211.598		1892.75	-21.6514		1892.74	-29.4813		3955.61	-165.187		3950.24	-248.816
		2363.82	-209.259		2353.8	-211.6		1894.8	-21.664		1894.79	-29.5628		3959.85	-165.669		3954.46	-249.917
		2366.34	-209.305		2356.29	-211.628		1896.86	-21.7661		1896.85	-29.6109		3964.05	-166.277		3958.68	-251.062
		2368.83	-209.327		2358.8	-211.662		1898.91	-21.741		1898.91	-29.7007		3968.3	-166.863		3963.08	-252.206
		2371.33	-209.278		2361.3	-211.688		1900.98	-21.8253		1900.97	-29.7605		3972.71	-167.385		3967.48	-253.332
		2373.81	-209.284		2363.78	-211.639		1903.03	-21.8697		1903.03	-29.8303		3977.07	-167.997		3971.69	-254.432
		2376.32	-209.295		2366.29	-211.682		1905.08	-21.9047		1905.07	-29.9143		3981.29	-168.612		3975.91	-255.542
		2378.82	-209.341		2368.8	-211.569		1907.13	-21.9483		1907.12	-30.0066		3985.69	-169.127		3980.32	-256.714
		2381.32	-209.319		2371.32	-211.537		1909.18	-21.9779		1909.17	-30.0769		3989.97	-169.736		3984.59	-257.902
		2383.82	-209.335		2373.82	-211.445		1911.22	-22.039		1911.22	-30.1177		3994.2	-170.343		3988.83	-258.975
		2386.34	-209.288		2376.32	-211.449		1913.27	-22.0658		1913.26	-30.1964		3998.91	-170.944		3993.64	-260.284
		2388.84	-209.28		2378.81	-211.465		1915.33	-22.1147		1915.32	-30.289		4004.99	-171.753		3999.63	-261.793
		2391.31	-209.307		2381.28	-211.374		1917.39	-22.1839		1917.37	-30.3864		4009.21	-172.342		4003.81	-262.925
		2393.82	-209.278		2383.79	-211.452		1919.44	-22.1755		1919.43	-30.4325		4013.23	-172.823		4007.85	-263.97
		2396.34	-209.264		2386.3	-211.383		1921.49	-22.2474		1921.49	-30.5557		4017.29	-173.455		4011.79	-265.045
		2398.86	-209.247		2388.83	-211.364		1923.56	-22.2908		1923.56	-30.605		4021.38	-174.017		4015.99	-266.177
		2401.36	-209.254		2391.34	-211.415		1925.65	-22.3349		1925.66	-30.6897		4025.64	-174.535		4020.26	-267.249
		2403.87	-209.304		2393.87	-211.415		1927.74	-22.3657		1927.75	-30.7464		4029.86	-175.146		4024.51	-268.162
		2406.39	-209.252		2396.39	-211.438		1929.82	-22.4018		1929.84	-30.8153		4034.29	-175.722		4028.9	-269.456
		2408.91	-209.255		2398.92	-211.415		1931.92	-22.4494		1931.92	-30.8798		4038.5	-176.219		4033.14	-270.604
		2411.44	-209.269		2401.44	-211.425		1933.99	-22.4886		1933.99	-30.9639		4042.74	-176.83		4037.37	-271.683
		2413.95	-209.275		2403.96	-211.441		1936.06	-22.5563		1936.06	-31.027		4046.82	-177.427		4041.41	-272.753
		2416.47	-209.264		2406.47	-211.441		1938.12	-22.5676		1938.11	-31.1046		4051.12	-177.924		4045.75	-273.928
		2418.97	-209.304		2408.98	-211.421		1940.18	-22.6515		1940.17	-31.1877		4055.41	-178.296		4050.22	-275.108
		2421.48	-209.263		2411.47	-211.453		1942.24	-22.6691		1942.23	-31.2425		4059.72	-178.987		4054.31	-276.248
		2424	-209.298		2413.99	-211.459		1944.31	-22.6913		1944.31	-31.3479		4064.16	-179.546		4058.78	-277.367
		2426.43	-209.293		2416.4	-211.454		1946.38	-22.7647		1946.38	-31.4209		4068.47	-180.169		4063.07	-278.499
		2428.93	-209.279		2418.88	-211.447		1948.44	-22.807		1948.37	-31.4989		4072.82	-180.706		4067.46	-279.698
		2431.39	-209.284		2421.35	-211.433		1950.43	-22.8202		1950.43	-31.5605		4077.05	-181.274		4071.68	-280.774
		2433.89	-209.288		2423.86	-211.47		1952.49	-22.8895		1952.45	-31.643		4081.3	-181.838		4075.91	-281.92
		2436.4	-209.304		2426.38	-211.458		1954.49	-22.9031		1954.49	-31.7092		4085.52	-182.459		4080.32	-283.096
		2438.89	-209.278		2428.88	-211.498		1956.55	-22.9859		1956.54	-31.7699		4089.94	-183.015		4084.71	-284.291
		2441.41	-209.286		2431.4	-211.443		1958.61	-23.0101		1958.61	-31.8553		4094.31	-183.61		4089.07	-285.438
		2443.92	-209.311		2433.9	-211.487		1960.68	-23.0474		1960.68	-31.9224		4098.69	-184.191		4093.3	-286.749
		2446.43	-209.298		2436.43	-211.423		1962.75	-23.0646		1962.75	-32.0148		4102.91	-184.771		4097.53	-287.927
		2448.94	-209.305		2438.95	-211.464		1964.81	-23.1084		1964.8	-32.0966		4107.13	-185.316		4101.92	-288.199
		2451.28	-209.337		2441.26	-211.421		1966.86	-23.1728		1966.76	-32.1727		4111.57	-185.887		4106.2	-287.954
		2453.8	-209.306		2443.77	-211.453		1968.65	-23.1912		1968.62	-32.2131		4115.81	-186.496		4110.43	-287.585
		2456.31	-209.324		2446.27	-211.479		1970.69	-23.2529		1970.69	-32.2986		4120.04	-187.024		4114.65	-287.31
		2458.8	-209.304		2448.77	-211.421		1972.76	-23.2715		1972.76	-32.3824		4124.25	-187.524		4118.88	-287.126
		2461.3	-209.333		2451.29	-211.5		1974.83	-23.3427		1974.82	-32.4379		4128.46	-188.089		4123.1	-286.835
		2463.82	-209.328		2453.82	-211.484		1976.88	-23.4207		1976.88	-32.5602		4132.68	-188.671		4127.3	-286.707
		2466.33	-209.36		2456.33	-211.461		1978.94	-23.4409		1978.93	-32.6075		4136.91	-189.235		4131.53	-286.564
		2468.83	-209.327		2458.83	-211.411		1980.99	-23.4635		1980.99	-32.6558		4141.15	-189.982		4135.93	-286.568
		2471.35	-209.314		2461.34	-211.472		1983.05	-23.502		1983.05	-32.7392		4145.51	-190.504		4140.11	-286.545
		2473.87	-209.356		2463.85	-211.436		1985.11	-23.5734		1985.11	-32.8339		4149.71	-191.219		4144.31	-286.59
		2476.38	-209.387		2466.35	-211.46		1987.17	-23.595		1987.18	-32.875		4153.91	-191.878		4148.55	-286.684
		2478.89	-209.367		2468.86	-211.446		1989.24	-23.6706		1989.24	-32.9586		4158.13	-192.496		4152.76	-286.789
		2481.4	-209.394		2471.37	-211.498		1991.31	-23.6857		1991.31	-33.0522		4162.38	-192.627		4157	-286.839
		2483.89	-209.383		2473.86	-211.485		1993.38	-23.7029		1993.37	-33.1354		4166.61	-192.684		4161.24	-286.899
		2486.39	-209.337		2476.37	-211.434		1995.44	-23.7925		1995.43	-33.1816		4170.86	-192.48		4165.48	-287.016
		2488.9	-209.345		2478.89	-211.493		1997.49	-23.8333		1997.49	-33.2868		4175.07	-192.198		4169.62	-287.166
		2491.4	-209.41		2481.4	-211.49		1999.54	-23.8564		1999.54	-33.3468		4179.22	-191.949		4173.79	-287.233
		2493.91	-209.389		2483.91	-211.483		2001.61	-23.9044		2001.62	-33.4569		4183.37	-191.787		4178	-287.345
		2496.43	-209.349		2486.42	-211.511		2003.7	-23.9681		2003.71	-33.5299		4187.6	-191.677		4182.23	-287.432
		2498.95	-209.379		2488.94	-211.494		2005.77	-23.998		2005.77	-33.5918		4191.85	-191.623		4186.47	-287.567
		2501.48	-209.367		2491.47	-211.512		2007.86	-24.0257		2007.87	-33.7195		4195.88	-191.723		4190.48	-287.637
		2504.01	-209.35		2493.97	-211.478		2009.96	-24.085		2009.98	-33.7658		4200.09	-191.632		4194.7	-287.738
		2506.5	-209.392		2496.48	-211.5		2012.05	-24.1236		2012.05	-33.8201		4204.32	-191.714		4198.95	-287.814
		2508.85	-209.409		2498.83	-211.503		2014.11	-24.1468		2014.11	-33.9268		4208.56	-191.683		4203.2	-287.971
		2511.31	-209.397		2501.32	-211.485		2016.18	-24.2197		2016.17	-34.0129		4212.8	-191.769		4207.42	-288.083
		2513.8	-209.419		2503.81	-211.512		2018.23	-24.2741		2018.18	-34.0782		4217.07	-191.799		4211.7	-288.17
		2516.32	-209.417		2506.32	-211.495		2020.19	-24.291		2020.21	-34.1352		4221.24	-191.89		4215.88	-288.297
		2518.85	-209.444		2508.79	-211.53		2022.38	-24.3396		2022.35	-34.2412		4225.24	-191.934		4219.77	-288.399
		2521.22	-209.423		2511.17	-211.503		2024.33	-24.4205		2024.33	-34.3171		4229.38	-192.003		4224.02	-288.497
		2523.58	-209.408		2513.5	-211.504		2026.4	-24.4511		2026.4	-34.4212		4233.51	-192.099		4228.16	-288.644
		2525.9	-209.421		2515.84	-211.503		2028.47	-24.4815		2028.47	-34.4771		4237.68	-192.144		4232.25	-288.758
		2528.35	-209.452		2518.32	-211.5		2030.54	-24.5402		2030.54	-34.5403		4241.68	-192.256		4236.32	-288.935
		2530.86	-209.446		2520.82	-211.519		2032.6	-24.5613		2032.6	-34.6283		4245.77	-192.34		4240.28	-289.023
		2533.25	-209.422		2523.18	-211.546		2034.67	-24.6488		2034.66	-34.699		4249.91	-192.38		4244.52	-289.096
		2535.75	-209.493		2525.72	-211.553		2036.72	-24.6753		2036.72	-34.7889		4253.86	-192.475		4248.46	-289.239
		2538.25	-209.396		2528.2	-211.559		2038.78	-24.7159		2038.78	-34.8738		4258.17	-192.569		4252.77	-289.372
		2540.75	-209.439		2530.74	-211.555		2040.84	-24.7416		2040.84	-34.9358		4262.16	-192.61		4256.69	-289.473
		2543.28	-209.466		2533.29	-211.565		2042.9	-24.8167		2042.9	-35.0436		4266.25	-192.681		4260.91	-289.615
		2545.81	-209.477		2535.81	-211.522		2044.97	-24.8709		2044.97	-35.0607		4270.55	-192.757		4265.19	-289.716
		2548.26	-209.455		2538.25	-211.533		2047.06	-24.9225		2047.06	-35.1893		4274.77	-192.912		4269.34	-289.834
		2550.77	-209.439		2540.76	-211.562		2049.14	-24.9553		2049.14	-35.2827		4278.86	-192.93		4273.45	-289.924
		2553.28	-209.494		2543.28	-211.566		2051.2	-24.9848		2051.21	-35.3569		4283.11	-193.04		4277.76	-290.049
		2555.78	-209.511		2545.78	-211.56		2053.29	-25.0658		2053.3	-35.4541		4287.23	-193.13		4281.86	-290.174
		2558.3	-209.495		2548.29	-211.566		2055.38	-25.0792		2055.38	-35.4967		4291.7	-193.203		4286.36	-290.335
		2560.81	-209.491		2550.79	-211.528		2057.45	-25.1261		2057.45	-35.5782		4296.01	-193.333		4290.65	-290.454
		2563.34	-209.505		2553.3	-211.567		2059.52	-25.1723		2059.51	-35.6938		4300.32	-193.403		4294.97	-290.6
		2565.84	-209.513		2555.81	-211.542		2061.58	-25.2324		2061.59	-35.7646		4304.66	-193.522		4299.3	-290.682
		2568.34	-209.48		2558.32	-211.613		2063.65	-25.2831		2063.65	-35.8469		4308.96	-193.585		4303.61	-290.797
		2570.85	-209.519		2560.82	-211.583		2065.72	-25.3361		2065.73	-35.9296		4313.23	-193.69		4307.87	-290.961
		2573.36	-209.534		2563.32	-211.613		2067.8	-25.3512		2067.8	-35.9872		4317.55	-193.787		4312.19	-291.071
		2575.86	-209.511		2565.84	-211.602		2069.87	-25.4561		2069.86	-36.0806		4321.86	-193.891		4316.5	-291.128
		2578.39	-209.549		2568.35	-211.647		2071.93	-25.4678		2071.93	-36.1742		4326.16	-193.965		4320.8	-291.248
		2580.88	-209.551		2570.86	-211.586		2073.99	-25.5258		2073.99	-36.2018		4330.38	-194.119		4324.89	-291.409
		2583.39	-209.569		2573.37	-211.649		2076.06	-25.5231		2076.05	-36.3429		4334.41	-194.162		4329.07	-291.521
		2585.79	-209.555		2575.68	-211.636		2078.12	-25.5829		2078.11	-36.4168		4338.71	-194.277		4333.34	-291.652
		2588.04	-209.508		2577.95	-211.636		2080.17	-25.6627		2080.16	-36.5237		4343.02	-194.346		4337.65	-291.748
		2590.56	-209.599		2580.56	-211.638		2082.22	-25.72		2082.22	-36.5978		4347.47	-194.433		4342.11	-291.852
		2593.17	-209.583		2583.08	-211.607		2084.28	-25.7701		2084.27	-36.6655		4351.77	-194.511		4346.42	-292.059
		2595.57	-209.546		2585.57	-211.663		2086.33	-25.7853		2086.32	-36.7603		4356.08	-194.632		4350.72	-292.14
		2598.07	-209.599		2588.03	-211.68		2088.4	-25.8681		2088.4	-36.7984		4360.4	-194.723		4355.04	-292.298
		2600.53	-209.608		2590.48	-211.658		2090.48	-25.8474		2090.5	-36.9228		4364.67	-194.87		4359.3	-292.395
		2603	-209.59		2592.96	-211.67		2092.58	-25.9798		2092.59	-37.0119		4368.98	-194.838		4363.61	-292.528
		2605.37	-209.593		2595.28	-211.655		2094.68	-25.9754		2094.68	-37.0916		4373.27	-195.008		4367.92	-292.66
		2607.71	-209.62		2597.74	-211.674		2096.74	-26.042		2096.74	-37.1784		4377.6	-195.155		4372.24	-292.771
		2610.23	-209.624		2600.18	-211.68		2098.81	-26.062		2098.8	-37.2371		4382.06	-195.212		4376.69	-292.941
		2612.72	-209.609		2602.63	-211.681		2100.87	-26.1051		2100.87	-37.3589		4386.38	-195.424		4381.03	-293.096
		2615.1	-209.584		2605.12	-211.663		2102.93	-26.1789		2102.93	-37.4201		4390.7	-195.387		4385.32	-293.173
		2617.53	-209.623		2607.5	-211.694		2105	-26.2264		2105.01	-37.5026		4394.92	-195.554		4389.53	-293.338
		2619.91	-209.627		2609.85	-211.678		2107.07	-26.2429		2107.05	-37.5955		4399.24	-195.608		4393.86	-293.485
		2622.4	-209.699		2612.33	-211.688		2109.09	-26.3271		2109.03	-37.7012		4403.23	-195.738		4397.86	-293.581
		2624.85	-209.662		2614.8	-211.656		2111.06	-26.3702		2111.1	-37.7822		4407.35	-195.932		4402	-293.695
		2627.31	-209.667		2617.27	-211.72		2113.19	-26.391		2113.21	-37.8552		4411.61	-195.946		4406.18	-293.789
		2629.54	-209.641		2619.44	-211.675		2115.3	-26.4312		2115.34	-37.9638		4415.83	-196.005		4410.34	-293.973
		2631.9	-209.656		2621.88	-211.692		2117.42	-26.5188		2117.36	-38.0077		4419.99	-196.15		4414.63	-294.046
		2634.47	-209.674		2624.49	-211.738		2119.41	-26.5463		2119.41	-38.118		4424.31	-196.186		4418.95	-294.157
		2637.06	-209.713		2627.07	-211.692		2121.47	-26.598		2121.46	-38.1771		4428.59	-196.341		4423.23	-294.304
		2639.52	-209.684		2629.47	-211.79		2123.52	-26.6484		2123.52	-38.2825		4432.88	-196.445		4427.53	-294.401
		2641.95	-209.651		2631.94	-211.749		2125.57	-26.7098		2125.56	-38.3714		4437.17	-196.493		4431.8	-294.534
		2644.4	-209.69		2634.37	-211.779		2127.62	-26.756		2127.62	-38.4345		4441.65	-196.63		4436.3	-294.628
		2646.88	-209.673		2636.86	-211.728		2129.69	-26.7926		2129.71	-38.5401		4445.97	-196.826		4440.47	-294.8
		2649.38	-209.71		2639.36	-211.7		2131.79	-26.8429		2131.8	-38.6062		4449.98	-196.775		4444.57	-294.87
		2651.9	-209.745		2641.86	-211.761		2133.87	-26.9075		2133.89	-38.7119		4454.16	-196.944		4448.74	-295.017
		2654.39	-209.737		2644.35	-211.767		2135.98	-26.9345		2135.99	-38.7955		4458.33	-196.975		4452.97	-295.062
		2656.88	-209.756		2646.84	-211.804		2138.07	-26.9965		2138.07	-38.8944		4462.62	-196.993		4457.27	-295.259
		2659.37	-209.726		2649.34	-211.731		2140.14	-27.0368		2140.13	-38.9601		4466.95	-197.157		4461.59	-295.41
		2661.88	-209.78		2651.85	-211.77		2142.35	-27.0954		2142.31	-39.0455		4471.24	-197.292		4465.89	-295.473
		2664.38	-209.756		2654.36	-211.745		2144.38	-27.1474		2144.39	-39.1422		4475.49	-197.322		4470.08	-295.603
		2666.89	-209.71		2656.83	-211.799		2146.45	-27.2076		2146.43	-39.22		4479.7	-197.449		4474.31	-295.751
		2669.34	-209.758		2659.34	-211.777		2148.5	-27.2297		2148.49	-39.3492		4483.98	-197.571		4478.63	-295.92
		2671.83	-209.852		2661.82	-211.799		2150.56	-27.2747		2150.55	-39.432		4488.27	-197.813		4482.9	-295.95
		2674.34	-210.102		2664.33	-211.813		2152.62	-27.3175		2152.61	-39.4716		4492.74	-198.869		4487.38	-296.156
		2676.86	-210.88		2666.84	-211.772		2154.68	-27.4134		2154.67	-39.5936		4497.09	-200.105		4491.71	-296.24
		2679.37	-211.919		2669.32	-211.788		2156.73	-27.4598		2156.73	-39.6694		4501.29	-201.103		4496.08	-296.367
		2681.85	-212.776		2671.82	-211.77		2158.81	-27.5052		2158.82	-39.7399		4505.53	-201.97		4500.16	-296.551
		2684.35	-213.266		2674.31	-211.881		2160.9	-27.5668		2160.91	-39.8452		4509.83	-202.732		4504.64	-296.59
		2686.84	-213.692		2676.8	-211.853		2163	-27.6256		2163.01	-39.9542		4514.16	-203.428		4508.81	-296.772
		2689.32	-213.993		2679.28	-211.769		2165.09	-27.6754		2165.09	-40.0147		4518.26	-204.052		4512.87	-296.879
		2691.81	-214.201		2681.78	-211.834		2167.16	-27.7655		2167.16	-40.1185		4522.29	-204.726		4516.84	-296.994
		2694.3	-214.432		2684.26	-211.859		2169.22	-27.8043		2169.23	-40.1912		4526.26	-205.379		4520.8	-297.082
		2696.75	-214.587		2686.74	-211.832		2171.29	-27.8416		2171.29	-40.2846		4530.18	-206		4524.71	-297.184
		2699.25	-214.621		2689.24	-211.868		2173.34	-27.9239		2173.34	-40.4066		4534.13	-206.598		4528.77	-297.309
		2701.76	-214.586		2691.75	-211.879		2175.4	-27.9511		2175.4	-40.4892		4538.45	-207.291		4533.07	-297.41
		2704.28	-214.651		2694.25	-211.854		2177.46	-27.9869		2177.45	-40.5634		4542.68	-207.714		4537.48	-297.571
		2706.78	-214.707		2696.75	-211.9		2179.52	-28.0593		2179.52	-40.6601		4547.15	-208.552		4541.77	-297.92
		2709.25	-214.745		2699.21	-211.908		2181.59	-28.0358		2181.59	-40.7513		4551.43	-209.159		4546.08	-299.428
		2711.73	-214.825		2701.7	-211.876		2183.66	-28.1378		2183.65	-40.8313		4555.74	-209.859		4550.36	-301.745
		2714.24	-214.844		2704.2	-212.044		2185.72	-28.1833		2185.73	-40.9276		4560.18	-210.529		4554.82	-303.87
		2716.74	-214.893		2706.72	-212.115		2187.8	-28.2298		2187.77	-40.9983		4564.49	-211.185		4559.12	-305.523
		2719.25	-214.975		2709.22	-212.537		2189.74	-28.3116		2189.66	-41.1133		4568.78	-211.827		4563.42	-307.09
		2721.75	-215.097		2711.73	-213.308		2191.75	-28.3404		2191.76	-41.1562		4573.2	-212.466		4567.82	-308.555
		2724.24	-215.144		2714.23	-214.091		2193.75	-28.3922		2193.74	-41.278		4577.48	-213.158		4572.11	-309.895
		2726.81	-215.281		2716.79	-214.713		2195.8	-28.4313		2195.79	-41.3525		4581.93	-213.863		4576.55	-311.171
		2729.29	-215.305		2719.26	-215.046		2197.86	-28.4929		2197.86	-41.4497		4586.2	-214.488		4580.85	-312.548
		2731.73	-215.375		2721.71	-215.342		2199.92	-28.5206		2199.92	-41.5302		4590.51	-215.143		4585.13	-314.009
		2734.24	-215.442		2724.22	-215.536		2202	-28.586		2202	-41.6444		4594.78	-215.768		4589.42	-315.159
		2736.76	-215.552		2726.71	-215.718		2204.08	-28.6054		2204.08	-41.7444		4599.06	-216.408		4593.65	-316.722
		2739.25	-215.554		2729.21	-215.904		2206.14	-28.6638		2206.14	-41.7887		4603.29	-217.049		4597.91	-317.972
		2741.74	-215.648		2731.7	-215.855		2208.21	-28.6955		2208.21	-41.9118		4607.72	-217.663		4602.35	-319.482
		2744.22	-215.732		2734.19	-215.915		2210.27	-28.7558		2210.22	-42.0134		4612	-218.317		4606.64	-320.769
		2746.71	-215.782		2736.67	-216.003		2212.28	-28.8046		2212.22	-42.0691		4616.45	-218.983		4611.07	-322.168
		2749.21	-215.805		2739.17	-216.025		2214.17	-28.866		2214.09	-42.1121		4620.73	-219.605		4615.52	-323.561
		2751.7	-215.892		2741.68	-216.133		2216.17	-28.9328		2216.19	-42.2335		4625.12	-220.26		4619.85	-324.886
		2754.18	-215.91		2744.17	-216.185		2218.31	-28.9603		2218.33	-42.3509		4629.2	-220.855		4623.72	-326.072
		2756.69	-215.952		2746.69	-216.28		2220.46	-29.0391		2220.44	-42.4366		4633.07	-221.453		4627.64	-327.36
		2759.18	-216.005		2749.18	-216.331		2222.48	-29.0691		2222.42	-42.5166		4637.07	-222.016		4631.71	-328.571
		2761.68	-216.077		2751.67	-216.418		2224.36	-28.9259		2224.41	-42.6406		4641.35	-222.638		4635.97	-329.909
		2764.18	-216.116		2754.16	-216.494		2226.51	-29.0339		2226.56	-42.7295		4645.59	-223.261		4640.21	-331.192
		2766.68	-216.187		2756.64	-216.503		2228.55	-29.0776		2228.45	-42.8182		4649.72	-223.822		4644.34	-332.478
		2769.16	-216.215		2759.13	-216.6		2230.43	-29.139		2230.29	-42.8715		4653.98	-224.489		4648.62	-333.8
		2771.65	-216.32		2761.62	-216.712		2232.35	-29.1906		2232.27	-42.9737		4658.2	-225.104		4652.8	-335.043
		2774.16	-216.293		2764.12	-216.723		2234.35	-29.2603		2234.36	-43.0516		4662.41	-225.727		4657.02	-336.343
		2776.66	-216.389		2766.63	-216.793		2236.44	-29.2881		2236.45	-43.1424		4666.67	-226.333		4661.32	-337.707
		2779.13	-216.425		2769.12	-216.88		2238.53	-29.3183		2238.54	-43.2442		4670.97	-226.943		4665.59	-338.689
		2781.63	-216.46		2771.62	-216.982		2240.62	-29.3728		2240.64	-43.3067		4675.43	-227.504		4670.06	-340.209
		2784.12	-216.516		2774.12	-217.008		2242.72	-29.4366		2242.72	-43.438		4679.58	-228.221		4674.16	-341.428
		2786.63	-216.57		2776.61	-217.05		2244.79	-29.5066		2244.79	-43.4965		4683.54	-228.773		4678.09	-342.655
		2789.28	-216.648		2779.28	-217.124		2246.85	-29.545		2246.82	-43.6176		4687.82	-229.462		4682.44	-344.044
		2791.8	-216.643		2781.8	-217.153		2248.83	-29.5973		2248.81	-43.6854		4692.1	-230.046		4686.74	-345.302
		2794.31	-216.742		2784.3	-217.195		2250.88	-29.6415		2250.87	-43.7876		4696.41	-230.693		4691.04	-346.665
		2796.97	-216.81		2786.95	-217.286		2252.9	-29.675		2252.87	-43.8595		4700.7	-231.304		4695.33	-347.977
		2799.48	-216.842		2789.47	-217.314		2254.93	-29.756		2254.94	-43.9734		4704.97	-231.861		4699.61	-349.257
		2801.98	-216.904		2791.97	-217.366		2257	-29.8002		2256.99	-44.0734		4709.41	-232.565		4704.04	-350.645
		2804.48	-216.978		2794.47	-217.411		2259.05	-29.8476		2259.05	-44.1889		4713.83	-233.235		4708.46	-352.011
		2806.98	-217.019		2796.97	-217.478		2261.12	-29.9144		2261.12	-44.2558		4717.85	-233.749		4712.39	-353.201
		2809.51	-217.04		2799.49	-217.495		2263.18	-29.955		2263.18	-44.3649		4721.81	-234.373		4716.45	-354.452
		2812.02	-217.093		2801.98	-217.583		2265.24	-29.9729		2265.24	-44.4454		4726.28	-234.991		4720.89	-355.81
		2814.51	-217.129		2804.48	-217.635		2267.31	-30.0501		2267.29	-44.5526		4730.52	-235.6		4725.16	-357.101
		2817.02	-217.209		2806.99	-217.673		2269.36	-30.1093		2269.35	-44.6206		4734.82	-236.242		4729.61	-358.536
		2819.52	-217.233		2809.49	-217.741		2271.41	-30.1672		2271.4	-44.7053		4739.24	-236.842		4733.89	-359.787
		2822.02	-217.279		2811.99	-217.773		2273.46	-30.178		2273.46	-44.8353		4743.41	-237.466		4737.97	-360.976
		2824.51	-217.316		2814.5	-217.847		2275.53	-30.295		2275.53	-44.8899		4747.46	-237.815		4742.25	-362.293
		2827.02	-217.368		2817	-217.923		2277.6	-30.3312		2277.59	-44.998		4751.81	-238.582		4746.45	-363.563
		2829.53	-217.443		2819.53	-217.961		2279.65	-30.366		2279.65	-45.1069		4755.96	-239.124		4750.76	-364.891
		2832.03	-217.466		2822.03	-218.012		2281.71	-30.4291		2281.7	-45.2013		4760.31	-239.769		4755.1	-366.191
		2834.54	-217.535		2824.53	-218.077		2283.77	-30.4761		2283.76	-45.3002		4764.54	-240.421		4759.18	-367.456
		2837.04	-217.578		2827.02	-218.095		2285.84	-30.5443		2285.85	-45.3725		4768.89	-241.01		4763.52	-368.739
		2839.55	-217.638		2829.5	-218.142		2287.93	-30.5731		2287.94	-45.5087		4773.33	-241.691		4767.97	-370.139
		2842.04	-217.655		2832	-218.2		2290.01	-30.6257		2290.02	-45.3898		4777.67	-242.264		4772.3	-371.432
		2844.53	-217.724		2834.49	-218.355		2292.25	-30.7407		2292.25	-45.5574		4781.89	-242.924		4776.52	-372.692
		2847.03	-217.778		2837	-218.295		2294.3	-30.7258		2294.31	-45.6693		4786.18	-243.497		4780.81	-374.036
		2849.55	-217.844		2839.51	-218.318		2296.37	-30.7882		2296.36	-45.7802		4790.46	-244.169		4785.09	-374.986
		2852.05	-217.838		2842.01	-218.369		2298.42	-30.8478		2298.42	-45.8608		4794.89	-244.747		4789.51	-376.486
		2854.71	-217.894		2844.67	-218.405		2300.48	-30.9188		2300.48	-45.9611		4799.17	-245.409		4793.79	-377.72
		2857.2	-217.954		2847.16	-218.441		2302.54	-30.9326		2302.54	-46.0365		4803.2	-245.998		4797.78	-379.044
		2859.69	-217.997		2849.66	-218.528		2304.61	-31.0139		2304.61	-46.1753		4807.38	-246.561		4802	-380.242
		2862.2	-218.025		2852.17	-218.562		2306.68	-31.076		2306.68	-46.2245		4811.51	-247.135		4806.15	-381.559
		2864.86	-218.077		2854.82	-218.613		2308.74	-31.174		2308.74	-46.3415		4815.86	-247.747		4810.47	-382.9
		2867.35	-218.135		2857.32	-218.69		2310.81	-31.1933		2310.8	-46.4474		4820.08	-248.379		4814.71	-384.198
		2869.88	-218.176		2859.84	-218.731		2312.87	-31.2237		2312.86	-46.5295		4824.19	-248.963		4818.78	-385.344
		2872.38	-218.223		2862.35	-218.803		2314.94	-31.247		2314.95	-46.6419		4828.06	-249.498		4822.69	-386.635
		2874.87	-218.261		2864.85	-218.789		2317.02	-31.3608		2317.03	-46.7425		4832.36	-250.151		4827	-387.931
		2877.38	-218.323		2867.36	-218.869		2319.11	-31.3803		2319.13	-46.8214		4836.62	-250.778		4831.26	-389.27
		2879.89	-218.367		2869.89	-218.915		2321.22	-31.4509		2321.24	-46.9264		4840.92	-251.386		4835.55	-390.481
		2882.41	-218.402		2872.4	-218.973		2323.31	-31.502		2323.31	-47.0169		4845.39	-252.065		4840.19	-391.946
		2884.9	-218.443		2874.89	-218.996		2325.38	-31.5544		2325.37	-47.1181		4850	-252.703		4844.64	-393.347
		2887.4	-218.478		2877.39	-219.044		2327.44	-31.6329		2327.44	-47.2017		4854.32	-253.29		4848.95	-394.775
		2889.9	-218.513		2879.89	-219.116		2329.5	-31.6575		2329.5	-47.305		4858.76	-253.93		4853.38	-396.256
		2892.41	-218.556		2882.4	-219.14		2331.56	-31.7365		2331.55	-47.3939		4863.05	-254.574		4857.68	-396.757
		2894.93	-218.619		2884.91	-219.202		2333.62	-31.7507		2333.61	-47.5177		4867.33	-255.182		4861.98	-396.59
		2897.45	-218.687		2887.41	-219.272		2335.68	-31.8467		2335.68	-47.6086		4871.65	-255.854		4866.27	-396.077
		2899.94	-218.676		2889.91	-219.28		2337.75	-31.8441		2337.74	-47.6984		4875.95	-256.434		4870.59	-395.768
		2902.43	-218.795		2892.56	-219.308		2339.81	-31.9307		2339.81	-47.8041		4880.23	-256.937		4874.86	-395.525
		2905.09	-218.776		2895.08	-219.357		2341.87	-32.0166		2341.86	-47.8957		4884.54	-257.592		4879.18	-395.092
		2907.61	-218.844		2897.59	-219.429		2343.93	-32.0752		2343.92	-48.0052		4888.85	-258.218		4883.5	-394.848
		2910.12	-218.936		2900.07	-219.46		2345.98	-32.1281		2345.97	-48.1002		4893.17	-258.854		4887.95	-394.762
		2912.59	-218.978		2902.56	-219.516		2348.04	-32.1383		2348.04	-48.2399		4897.6	-259.599		4892.23	-394.694
		2915.09	-218.978		2905.06	-219.553		2350.09	-32.2002		2350.09	-48.3103		4901.88	-260.165		4896.51	-394.728
		2917.59	-219.043		2907.56	-219.57		2352.15	-32.24		2352.14	-48.3965		4906.2	-260.971		4900.83	-394.754
		2920.12	-219.054		2910.08	-219.667		2354.2	-32.344		2354.19	-48.4733		4910.49	-261.73		4905.06	-394.787
		2922.63	-219.096		2912.6	-219.628		2356.26	-32.3995		2356.25	-48.5856		4914.43	-262.154		4908.99	-394.867
		2925.13	-219.092		2915.11	-219.737		2358.3	-32.4153		2358.3	-48.678		4918.37	-262.251		4912.95	-394.899
		2927.63	-219.207		2917.61	-219.743		2360.35	-32.4735		2360.35	-48.7811		4922.39	-262.236		4917.03	-394.979
		2930.13	-219.28		2920.13	-219.831		2362.41	-32.5446		2362.43	-48.8999		4926.61	-261.93		4921.25	-395.096
		2932.63	-219.319		2922.63	-219.865		2364.51	-32.5847		2364.53	-48.9958		4930.9	-261.604		4925.53	-395.13
		2935.13	-219.296		2925.12	-219.883		2366.6	-32.6454		2366.61	-49.0927		4935.2	-261.333		4929.85	-395.211
		2937.64	-219.364		2927.63	-219.974		2368.7	-32.6972		2368.72	-49.2057		4939.54	-261.163		4934.17	-395.373
		2940.17	-219.423		2930.13	-220.007		2370.79	-32.7677		2370.79	-49.3103		4943.84	-261.027		4938.5	-395.436
		2942.66	-219.495		2932.63	-219.996		2372.85	-32.8062		2372.85	-49.3891		4948.18	-261.033		4942.81	-395.503
		2945.17	-219.495		2935.14	-220.051		2374.92	-32.933		2374.91	-49.4675		4952.49	-261.001		4947.14	-395.642
		2947.67	-219.526		2937.63	-220.145		2376.98	-32.9317		2376.97	-49.597		4956.83	-261.11		4951.46	-395.722
		2950.17	-219.585		2940.14	-220.148		2379.04	-32.9965		2379.04	-49.7124		4961.14	-261.071		4955.79	-395.886
		2952.66	-219.617		2942.64	-220.224		2381.11	-33.0415		2381.11	-49.7818		4965.47	-261.145		4960.1	-395.897
		2955.16	-219.685		2945.15	-220.246		2383.18	-33.1106		2383.17	-49.8917		4969.76	-261.228		4964.41	-396.026
		2957.67	-219.742		2947.66	-220.302		2385.16	-33.1668		2385.08	-50.0137		4974.07	-261.201		4968.71	-396.185
		2960.18	-219.71		2950.18	-220.317		2387.14	-33.2376		2387.17	-50.0926		4978.41	-261.348		4973.04	-396.269
		2962.68	-219.764		2952.67	-220.406		2389.25	-33.291		2389.27	-50.1875		4982.72	-261.4		4977.37	-396.37
		2965.19	-219.903		2955.18	-220.406		2391.36	-33.3083		2391.4	-50.3078		4987.06	-261.439		4981.67	-396.49
		2967.7	-219.818		2957.69	-220.437		2393.46	-33.4176		2393.38	-50.3628		4991.21	-261.599		4985.85	-396.62
		2970.22	-219.894		2960.18	-220.49		2395.37	-33.4505		2395.4	-50.5238		4995.38	-261.635		4990.03	-396.716
		2972.7	-220.135		2962.66	-220.556		2397.47	-33.4913		2397.42	-50.5929		4999.69	-261.688		4994.32	-396.773
		2975.19	-220.014		2965.16	-220.582		2399.48	-33.5611		2399.48	-50.7293		5004	-261.826		4998.65	-396.887
		2977.7	-220.085		2967.66	-220.655		2401.56	-33.5934		2401.55	-50.789		5008.32	-261.935		5002.95	-397.051
		2980.22	-220.154		2970.19	-220.66		2403.61	-33.6804		2403.61	-50.9366		5012.64	-262.002		5007.28	-397.134
		2982.73	-220.11		2972.7	-220.728		2405.67	-33.6842		2405.66	-51.0149		5016.95	-262.068		5011.6	-397.291
		2985.23	-220.169		2975.21	-220.802		2407.72	-33.7766		2407.72	-51.093		5021.29	-262.222		5015.92	-397.348
		2987.73	-220.213		2977.71	-220.793		2409.77	-33.833		2409.76	-51.2014		5025.59	-262.193		5020.23	-397.507
		2990.23	-220.3		2980.22	-220.918		2411.81	-33.8879		2411.81	-51.3126		5029.92	-262.353		5024.55	-397.601
		2992.74	-220.302		2982.73	-220.867		2413.87	-33.9219		2413.84	-51.4209		5034.21	-262.449		5028.86	-397.7
		2995.26	-220.34		2985.26	-220.946		2415.81	-34.0094		2415.73	-51.5147		5038.53	-262.514		5033.16	-397.764
		2997.77	-220.415		2987.78	-221.009		2417.71	-34.0349		2417.59	-51.5452		5042.84	-262.677		5037.49	-397.938
		3000.28	-220.471		2990.27	-221.045		2419.67	-34.092		2419.7	-51.7127		5047.16	-262.733		5041.77	-398.098
		3002.78	-220.517		2992.78	-221.031		2421.79	-34.2081		2421.84	-51.8355		5051.26	-262.855		5045.9	-398.114
		3005.31	-220.513		2995.3	-221.137		2423.93	-34.2132		2423.98	-51.9301		5055.55	-262.963		5050.17	-398.28
		3007.82	-220.614		2997.8	-221.138		2426.06	-34.2773		2426.11	-52.0513		5059.71	-263.067		5054.36	-398.4
		3010.33	-220.614		3000.29	-221.181		2428.19	-34.3414		2428.08	-52.146		5064.04	-263.127		5058.67	-398.487
		3012.82	-220.661		3002.79	-221.201		2430.05	-34.394		2430.03	-52.2465		5068.33	-263.329		5062.97	-398.513
		3015.32	-220.682		3005.28	-221.285		2432.03	-34.4787		2431.91	-52.3392		5072.63	-263.324		5067.26	-398.731
		3017.81	-220.768		3007.77	-221.335		2433.97	-34.5304		2433.89	-52.46		5076.83	-263.488		5071.46	-398.846
		3020.31	-220.819		3010.29	-221.344		2435.96	-34.5899		2435.97	-52.5513		5081.08	-263.484		5075.71	-398.928
		3022.81	-220.826		3012.79	-221.411		2438.06	-34.6272		2438.04	-52.6583		5085.35	-263.637		5080.14	-399.11
		3025.31	-220.912		3015.24	-221.438		2440.11	-34.6809		2440.14	-52.7414		5089.8	-263.774		5084.45	-399.156
		3027.71	-220.933		3017.69	-221.485		2442.25	-34.7348		2442.28	-52.8511		5094.1	-263.878		5088.73	-399.351
		3030.2	-220.998		3020.13	-221.524		2444.37	-34.8164		2444.39	-52.9586		5098.28	-263.953		5092.91	-399.459
		3032.65	-221.039		3022.62	-221.577		2446.49	-34.8472		2446.54	-53.0769		5102.28	-264.067		5096.84	-399.582
		3035.15	-221.034		3025.11	-221.593		2448.62	-34.932		2448.63	-53.1881		5106.19	-264.175		5100.77	-399.654
		3037.64	-220.79		3027.77	-221.651		2450.66	-34.9646		2450.67	-53.2953		5110.3	-264.285		5104.91	-399.767
		3040.3	-221.047		3030.27	-221.689		2452.74	-35.0159		2452.76	-53.4157		5114.47	-264.379		5109.1	-399.841
		3042.8	-221.047		3032.76	-221.75		2454.84	-35.0728		2454.85	-53.5024		5118.76	-264.447		5113.41	-399.974
		3045.29	-221.101		3035.26	-221.816		2457.12	-35.156		2457.15	-53.6223		5123.08	-264.593		5117.71	-400.13
		3047.79	-221.16		3037.76	-221.792		2459.22	-35.2108		2459.15	-53.7035		5127.4	-264.691		5122.04	-400.255
		3050.29	-221.204		3040.27	-221.847		2461.2	-35.2696		2461.2	-53.8388		5131.69	-264.779		5126.32	-400.285
		3052.79	-221.259		3042.78	-221.882		2463.27	-35.3423		2463.26	-53.918		5135.96	-264.872		5130.59	-400.437
		3055.3	-221.258		3045.29	-221.975		2465.34	-35.4154		2465.32	-54.0743		5140.25	-264.979		5134.89	-400.487
		3057.81	-221.352		3047.8	-221.959		2467.39	-35.4275		2467.39	-54.1652		5144.53	-265.099		5139.17	-400.629
		3060.31	-221.391		3050.31	-222.037		2469.45	-35.4958		2469.44	-54.2812		5148.83	-265.235		5143.46	-400.678
		3062.82	-221.407		3052.81	-222.07		2471.5	-35.5202		2471.49	-54.3701		5153.12	-265.354		5147.77	-400.894
		3065.32	-221.396		3055.31	-222.118		2473.55	-35.6041		2473.54	-54.4946		5157.44	-265.398		5152.08	-400.965
		3067.83	-221.495		3057.81	-222.19		2475.6	-35.6664		2475.59	-54.5908		5161.75	-265.551		5156.4	-401.036
		3070.33	-221.495		3060.29	-222.193		2477.65	-35.7124		2477.64	-54.6999		5165.83	-265.602		5160.41	-401.243
		3072.82	-221.579		3062.78	-222.254		2479.7	-35.7594		2479.69	-54.7719		5169.87	-265.779		5164.51	-401.27
		3075.3	-221.595		3065.27	-222.221		2481.75	-35.8376		2481.75	-54.9385		5174.16	-265.791		5168.79	-401.419
		3077.8	-221.662		3067.92	-222.315		2483.81	-35.8914		2483.81	-54.9869		5178.47	-265.967		5173.1	-401.55
		3080.45	-221.674		3070.42	-222.357		2485.86	-35.9623		2485.86	-55.1276		5182.76	-266.015		5177.39	-401.604
		3082.95	-221.694		3072.91	-222.437		2487.92	-36.0303		2487.91	-55.2318		5187.06	-266.161		5181.69	-401.737
		3085.44	-221.749		3075.4	-222.471		2489.98	-36.0635		2489.98	-55.3384		5191.34	-266.247		5185.98	-401.821
		3087.93	-221.773		3077.91	-222.49		2492.06	-36.1565		2492.07	-55.4293		5195.64	-266.366		5190.26	-401.992
		3090.43	-221.762		3080.41	-222.566		2494.14	-36.2155		2494.14	-55.5342		5199.94	-266.479		5194.56	-402.032
		3092.94	-221.949		3082.93	-222.617		2496.22	-36.2487		2496.24	-55.6812		5204.19	-266.353		5199	-402.177
		3095.45	-221.912		3085.45	-222.643		2498.31	-36.2866		2498.3	-55.7871		5209	-266.636		5203.62	-402.323
		3097.95	-221.911		3087.95	-222.661		2500.36	-36.2403		2500.36	-55.89		5213.41	-266.671		5208.04	-402.45
		3100.45	-222.056		3090.44	-222.671		2502.42	-36.4487		2502.42	-56.0255		5217.84	-266.818		5212.47	-402.558
		3102.95	-222.039		3092.94	-222.737		2504.49	-36.706		2504.47	-56.1031		5222.1	-266.952		5216.73	-402.583
		3105.46	-222.12		3095.45	-222.766		2506.54	-36.7842		2506.53	-56.2212		5226.39	-267.074		5221	-402.721
		3107.97	-222.124		3097.93	-222.834		2508.59	-36.9676		2508.59	-56.3215		5230.64	-267.171		5225.28	-402.89
		3110.45	-222.2		3100.41	-222.873		2510.65	-36.9539		2510.64	-56.436		5234.93	-267.295		5229.56	-402.971
		3112.95	-222.185		3102.93	-222.963		2512.66	-37.016		2512.53	-56.5541		5239.24	-267.366		5233.88	-403.054
		3115.46	-222.293		3105.42	-223.024		2514.55	-37.0192		2514.4	-56.6172		5243.53	-267.385		5238.16	-403.192
		3117.95	-222.301		3107.94	-222.968		2516.34	-37.0914		2516.31	-56.7347		5247.82	-267.362		5242.44	-403.312
		3120.45	-222.368		3110.44	-223.065		2518.38	-37.0454		2518.38	-56.8559		5252.09	-267.204		5246.75	-403.486
		3122.95	-222.398		3112.95	-223.097		2520.44	-37.1493		2520.44	-56.9499		5256.41	-267.013		5251.04	-403.499
		3125.46	-222.457		3115.45	-223.087		2522.5	-37.1473		2522.49	-57.0399		5260.67	-266.935		5255.31	-403.566
		3127.97	-222.467		3117.96	-223.19		2524.56	-37.2004		2524.56	-57.3464		5264.95	-266.783		5259.58	-403.773
		3130.48	-222.502		3120.46	-223.192		2526.62	-37.2366		2526.59	-57.4034		5269.26	-266.548		5263.9	-403.889
		3132.99	-222.6		3122.94	-223.278		2528.64	-37.2263		2528.63	-57.5197		5273.54	-266.469		5268.17	-403.938
		3135.47	-222.594		3125.44	-223.283		2530.69	-37.2356		2530.68	-57.6552		5277.85	-266.333		5272.47	-404.029
		3137.96	-222.671		3127.93	-223.366		2532.74	-37.0586		2532.73	-57.7757		5282.14	-266.257		5276.78	-404.211
		3140.46	-222.684		3130.42	-223.371		2534.79	-37.0325		2534.78	-57.885		5286.46	-266.2		5281.1	-404.278
		3142.93	-222.696		3132.9	-223.421		2536.83	-36.999		2536.82	-58.0016		5290.74	-266.093		5285.39	-404.357
		3145.4	-222.76		3135.38	-223.482		2538.87	-36.9768		2538.86	-58.0937		5295.04	-266.056		5289.68	-404.455
		3147.9	-222.824		3137.89	-223.49		2540.92	-36.9747		2540.91	-58.2195		5299.35	-265.958		5293.97	-404.563
		3150.4	-222.836		3140.4	-223.584		2542.97	-36.9453		2542.95	-58.2495		5303.62	-265.92		5298.27	-404.74
		3152.92	-222.85		3142.91	-223.643		2545.01	-36.9916		2544.99	-58.2672		5307.91	-265.828		5302.47	-404.901
		3155.42	-222.911		3145.42	-223.681		2547.05	-36.962		2547.04	-58.3915		5311.89	-265.86		5306.51	-404.933
		3157.92	-222.954		3147.91	-223.659		2549.01	-36.9622		2549	-58.6333		5316.17	-265.725		5310.78	-405.031
		3160.42	-222.98		3150.41	-223.732		2551.06	-36.9429		2551.07	-58.8838		5320.23	-265.748		5314.83	-405.172
		3162.93	-223.055		3152.91	-223.81		2553.08	-36.9744		2553.05	-59.1128		5324.02	-265.641		5318.58	-405.221
		3165.45	-223.071		3155.44	-223.764		2555.11	-36.9687		2555.11	-59.2754		5328.06	-265.688		5322.7	-405.327
		3167.98	-223.136		3157.94	-223.871		2557.17	-36.9543		2557.16	-59.4152		5332.23	-265.572		5326.76	-405.419
		3170.47	-223.115		3160.42	-223.883		2559.22	-36.9876		2559.22	-59.4809		5336.41	-265.533		5331.05	-405.53
		3172.96	-223.192		3162.93	-223.966		2561.28	-36.9713		2561.27	-59.5362		5340.72	-265.439		5335.36	-405.622
		3175.47	-223.214		3165.44	-223.97		2563.33	-37.0123		2563.32	-59.5955		5345.05	-265.451		5339.68	-405.728
		3177.97	-223.255		3167.94	-223.979		2565.38	-37.0001		2565.37	-59.6178		5349.35	-265.393		5343.98	-405.788
		3180.46	-223.313		3170.45	-224.092		2567.39	-36.9929		2567.25	-59.6475		5353.63	-265.295		5348.29	-405.938
		3182.96	-223.344		3172.97	-224.097		2569.25	-36.9961		2569.07	-59.623		5357.94	-265.224		5352.58	-406.084
		3185.47	-223.385		3175.47	-224.125		2571.09	-36.9941		2571.08	-59.6373		5362.26	-265.252		5356.9	-406.326
		3187.97	-223.386		3177.96	-224.193		2573.14	-37.0228		2573.13	-59.6327		5366.58	-265.122		5361.21	-406.615
		3190.48	-223.453		3180.45	-224.281		2575.17	-37.0179		2575.24	-59.6307		5370.89	-265.145		5365.54	-406.718
		3192.99	-223.525		3182.96	-224.292		2577.11	-37.0293		2576.93	-59.6291		5375.2	-265.084		5369.7	-406.674
		3195.49	-223.562		3185.46	-224.328		2578.78	-37.0937		2578.71	-59.5053		5379.06	-265.005		5373.66	-406.577
		3197.99	-223.572		3187.96	-224.373		2580.55	-37.0352		2580.32	-59.4052		5383.2	-264.964		5377.85	-406.526
		3200.49	-223.658		3190.46	-224.421		2582.46	-37.0618		2582.35	-59.3238		5387.48	-264.926		5382.11	-406.493
		3203	-223.756		3192.96	-224.445		2584.2	-37.0603		2583.99	-59.2779		5391.79	-264.955		5386.43	-406.364
		3205.5	-223.731		3195.46	-224.477		2585.84	-37.0417		2585.64	-59.2564		5396.08	-264.839		5390.72	-406.198
		3207.99	-223.768		3197.97	-224.51		2587.5	-37.0447		2587.28	-59.2153		5400.4	-264.798		5395.03	-406.132
		3210.49	-223.796		3200.48	-224.538		2589.13	-37.0561		2588.98	-59.2076		5404.7	-264.756		5399.35	-406.055
		3212.99	-223.876		3202.99	-224.62		2590.88	-37.087		2590.68	-59.1908		5409.03	-264.721		5403.66	-405.968
		3215.5	-223.917		3205.5	-224.644		2592.55	-37.1018		2592.3	-59.1726		5413.32	-264.634		5407.97	-406.019
		3218.02	-223.948		3208.02	-224.699		2594.16	-37.0987		2593.95	-59.1561		5417.65	-264.591		5412.28	-406.004
		3220.52	-223.956		3210.51	-224.73		2595.83	-37.1597		2595.63	-59.1612		5421.93	-264.594		5416.59	-406.02
		3223.01	-224.017		3213	-224.78		2597.5	-37.1436		2597.33	-59.1205		5426.26	-264.51		5420.89	-406.022
		3225.53	-224.066		3215.52	-224.808		2599.2	-37.0934		2599.14	-59.1109		5430.56	-264.447		5425.22	-405.978
		3228.04	-224.093		3218	-224.887		2601.01	-37.1525		2600.8	-59.1203		5434.89	-264.425		5429.53	-405.987
		3230.54	-224.148		3220.5	-224.885		2602.7	-37.1402		2602.48	-59.1206		5439.2	-264.328		5433.85	-406.046
		3233.03	-224.159		3222.99	-224.96		2604.36	-37.1575		2604.15	-59.0969		5443.51	-264.329		5438.14	-406.054
		3235.5	-224.224		3225.46	-224.989		2606.02	-37.1891		2605.81	-59.1215		5447.84	-264.329		5442.49	-406.036
		3238	-224.25		3227.98	-225.022		2607.65	-37.1716		2607.44	-59.0959		5452.17	-264.245		5446.81	-406.017
		3240.5	-224.298		3230.48	-225.058		2609.28	-37.2095		2609.09	-59.1077		5456.47	-264.253		5451.11	-406.033
		3243	-224.325		3233.01	-225.135		2610.97	-37.1737		2610.77	-59.0835		5460.76	-264.192		5455.41	-406.087
		3245.51	-224.327		3235.51	-225.11		2612.63	-37.1704		2612.43	-59.1024		5465.08	-264.092		5459.71	-406.098
		3248.02	-224.447		3238	-225.25		2614.3	-37.195		2614.1	-59.1024		5469.39	-264.066		5464.04	-406.06
		3250.52	-224.458		3240.49	-225.265		2615.97	-37.2317		2615.79	-59.0738		5473.7	-264.022		5468.34	-406.145
		3253.03	-224.556		3242.98	-225.278		2617.69	-37.2588		2617.5	-59.1028		5478.01	-264.001		5472.65	-406.183
		3255.51	-224.538		3245.47	-225.349		2619.38	-37.2778		2619.37	-59.0976		5482.32	-263.933		5476.98	-406.115
		3258	-224.577		3247.96	-225.322		2621.43	-37.2657		2621.42	-59.0933		5486.66	-263.898		5481.29	-406.097
		3260.51	-224.662		3250.47	-225.421		2623.48	-37.2618		2623.48	-59.0949		5490.96	-263.869		5485.61	-406.199
		3263	-224.644		3252.98	-225.469		2625.54	-37.2709		2625.54	-59.0596		5495.28	-263.9		5489.91	-406.231
		3265.5	-224.645		3255.48	-225.513		2627.6	-37.2562		2627.53	-59.0845		5499.34	-263.8		5493.88	-406.225
		3268	-224.73		3257.99	-225.521		2629.6	-37.3317		2629.59	-59.0915		5503.34	-263.794		5497.97	-406.228
		3270.5	-224.757		3260.5	-225.591		2631.63	-37.2975		2631.55	-59.0781		5507.38	-263.701		5502.01	-406.281
		3273	-224.807		3263	-225.615		2633.55	-37.3275		2633.42	-59.1005		5511.67	-263.702		5506.23	-406.285
		3275.52	-224.881		3265.51	-225.694		2635.46	-37.343		2635.45	-59.0898		5515.75	-263.646		5510.37	-406.338
		3278.03	-224.913		3267.99	-225.693		2637.52	-37.3051		2637.52	-59.1215		5519.92	-263.623		5514.44	-406.326
		3280.53	-224.952		3270.49	-225.77		2639.57	-37.3656		2639.57	-59.0998		5523.9	-263.532		5518.54	-406.34
		3283.01	-225		3272.98	-225.775		2641.64	-37.3289		2641.63	-59.0959		5528.16	-263.543		5522.75	-406.345
		3285.51	-225.027		3275.48	-225.835		2643.7	-37.3803		2643.69	-59.1112		5532.23	-263.512		5526.86	-406.391
		3288	-225.091		3277.98	-225.883		2645.75	-37.3394		2645.75	-59.1038		5536.35	-263.478		5530.99	-406.476
		3290.49	-225.042		3280.47	-225.928		2647.83	-37.3895		2647.84	-59.1251		5540.65	-263.472		5535.29	-406.409
		3292.99	-225.128		3282.98	-225.961		2649.91	-37.4177		2649.92	-59.1397		5544.92	-263.383		5539.57	-406.463
		3295.5	-225.171		3285.5	-226.013		2652	-37.4134		2652.02	-59.0968		5549.2	-263.373		5543.84	-406.472
		3298.01	-225.217		3288.01	-226.052		2654.08	-37.4416		2654.08	-59.1574		5553.5	-263.354		5548.13	-406.409
		3300.52	-225.248		3290.51	-226.091		2656.15	-37.4643		2656.14	-59.1362		5557.78	-263.307		5552.43	-406.478
		3303.01	-225.273		3293	-226.094		2658.21	-37.4003		2658.21	-59.1297		5562.07	-263.243		5556.71	-406.118
		3305.52	-225.37		3295.5	-226.168		2660.27	-37.4483		2660.27	-59.1338		5566.52	-263.196		5561.16	-406.408
		3308.03	-225.345		3298.02	-226.176		2662.32	-37.4557		2662.32	-59.1465		5570.8	-263.179		5565.43	-406.433
		3310.55	-225.398		3300.5	-226.246		2664.39	-37.4729		2664.37	-59.184		5575.08	-263.093		5569.73	-406.469
		3313.03	-225.421		3302.99	-226.297		2666.43	-37.4468		2666.43	-59.1349		5579.38	-263.128		5574.01	-406.506
		3315.52	-225.468		3305.47	-226.323		2668.5	-37.5111		2668.48	-59.1602		5583.78	-263.058		5578.34	-406.56
		3318	-225.513		3307.97	-226.385		2670.55	-37.5092		2670.54	-59.1816		5587.99	-262.964		5582.61	-406.54
		3320.52	-225.562		3310.48	-226.406		2672.61	-37.5505		2672.6	-59.1958		5592.24	-263.011		5586.89	-406.586
		3323.02	-225.621		3313	-226.453		2674.66	-37.534		2674.66	-59.1722		5596.43	-262.925		5591.08	-406.551
		3325.51	-225.635		3315.41	-226.481		2676.72	-37.5576		2676.72	-59.1769		5600.65	-262.952		5595.29	-406.644
		3327.92	-225.653		3317.91	-226.526		2678.77	-37.5814		2678.77	-59.1814		5604.84	-262.844		5599.36	-406.591
		3330.38	-225.717		3320.33	-226.579		2680.83	-37.6009		2680.82	-59.2319		5608.79	-262.858		5603.39	-406.661
		3332.85	-225.751		3322.8	-226.591		2682.67	-37.5943		2682.67	-59.197		5612.85	-262.868		5607.44	-406.716
		3335.33	-225.765		3325.3	-226.703		2684.66	-37.607		2684.46	-59.227		5617.03	-262.783		5611.66	-406.695
		3337.83	-225.804		3327.8	-226.732		2686.5	-37.5821		2686.49	-59.2312		5621.08	-262.775		5615.7	-406.728
		3340.33	-225.878		3330.3	-226.784		2688.55	-37.6251		2688.54	-59.2514		5625.28	-262.744		5619.9	-406.721
		3342.82	-225.91		3332.8	-226.807		2690.56	-37.5957		2690.55	-59.2182		5629.47	-262.675		5624.05	-406.704
		3345.33	-225.993		3335.31	-226.817		2692.62	-37.6252		2692.62	-59.2432		5633.58	-262.639		5628.17	-406.784
		3347.83	-225.967		3337.81	-226.907		2694.62	-37.6604		2694.61	-59.2247		5637.6	-262.68		5632.16	-406.791
		3350.22	-226.072		3340.27	-226.964		2696.67	-37.6426		2696.57	-59.2295		5641.74	-262.567		5636.35	-406.774
		3352.78	-226.12		3342.76	-226.96		2698.64	-37.6532		2698.59	-59.2936		5645.83	-262.578		5640.46	-406.829
		3355.28	-226.165		3345.27	-226.984		2700.64	-37.6774		2700.59	-59.2497		5650	-262.567		5644.65	-406.83
		3357.8	-226.181		3347.77	-227.04		2702.67	-37.7148		2702.62	-59.2841		5654.29	-262.468		5648.93	-406.86
		3360.3	-226.256		3350.26	-227.075		2704.56	-37.6959		2704.47	-59.2939		5658.57	-262.465		5653.2	-406.88
		3362.78	-226.207		3352.74	-227.11		2706.46	-37.6923		2706.5	-59.3137		5662.85	-262.416		5657.5	-406.96
		3365.27	-226.227		3355.24	-227.173		2708.58	-37.7488		2708.49	-59.2737		5667.1	-262.395		5661.73	-406.907
		3367.76	-226.361		3357.73	-227.212		2710.42	-37.7484		2710.41	-59.2937		5671.17	-262.333		5665.8	-406.954
		3370.27	-226.345		3360.24	-227.236		2712.43	-37.7358		2712.42	-59.3135		5675.4	-262.344		5669.99	-407.009
		3372.76	-226.428		3362.73	-227.292		2714.48	-37.7339		2714.47	-59.2883		5679.59	-262.281		5674.21	-407.004
		3375.26	-226.47		3365.24	-227.401		2716.53	-37.748		2716.53	-59.2995		5683.87	-262.233		5678.5	-406.984
		3377.76	-226.468		3367.74	-227.389		2718.6	-37.7488		2718.59	-59.344		5688.15	-262.268		5682.78	-407.049
		3380.27	-226.521		3370.27	-227.469		2720.66	-37.7944		2720.65	-59.3293		5692.42	-262.153		5687.06	-407.105
		3382.77	-226.532		3372.76	-227.437		2722.72	-37.8107		2722.71	-59.3197		5696.71	-262.143		5691.35	-407.042
		3385.26	-226.601		3375.26	-227.549		2724.78	-37.8027		2724.78	-59.3524		5700.67	-262.156		5695.27	-407.116
		3387.77	-226.66		3377.75	-227.531		2726.84	-37.8419		2726.84	-59.3745		5704.74	-262.08		5699.39	-407.12
		3390.27	-226.662		3380.23	-227.6		2728.9	-37.827		2728.89	-59.3344		5709.05	-262.096		5703.68	-407.153
		3392.75	-226.713		3382.72	-227.643		2730.96	-37.8577		2730.95	-59.3595		5713.35	-262.05		5708	-407.217
		3395.24	-226.743		3385.2	-227.66		2733.01	-37.8047		2733	-59.3938		5717.66	-262.002		5712.29	-407.268
		3397.73	-226.827		3387.7	-227.713		2735.06	-37.8947		2735.04	-59.3846		5721.96	-261.977		5716.61	-407.249
		3400.22	-226.846		3390.2	-227.795		2737.1	-37.8658		2737.1	-59.3763		5726.26	-261.942		5720.89	-407.202
		3402.72	-226.883		3392.7	-227.789		2739.16	-37.9505		2739.16	-59.4113		5730.57	-261.893		5725.22	-407.329
		3405.21	-226.943		3395.2	-227.831		2741.22	-38.0181		2741.21	-59.4116		5734.88	-261.895		5729.51	-407.342
		3407.7	-226.96		3397.7	-227.909		2743.27	-38.1277		2743.27	-59.4064		5739.19	-261.828		5733.83	-407.344
		3410.2	-226.984		3400.18	-227.961		2745.34	-38.212		2745.35	-59.4114		5743.47	-261.846		5738.1	-407.3
		3412.7	-227.048		3402.68	-227.949		2747.43	-38.2019		2747.43	-59.4439		5747.77	-261.796		5742.41	-407.342
		3415.2	-227.077		3405.16	-228.002		2749.52	-38.3004		2749.54	-59.4334		5752.07	-261.754		5746.72	-407.443
		3417.69	-227.164		3407.65	-228.044		2751.61	-38.2554		2751.61	-59.4378		5756.4	-261.738		5751.03	-407.418
		3420.16	-227.189		3410.13	-228.107		2753.68	-38.3189		2753.67	-59.4384		5760.71	-261.713		5755.36	-407.472
		3422.67	-227.178		3412.64	-228.144		2755.73	-38.327		2755.73	-59.4617		5765	-261.658		5759.63	-407.424
		3425.17	-227.234		3415.15	-228.221		2757.8	-38.3564		2757.79	-59.4653		5769.29	-261.651		5763.92	-407.48
		3427.66	-227.315		3417.65	-228.239		2759.85	-38.3851		2759.85	-59.4798		5773.57	-261.611		5768.22	-407.488
		3430.17	-227.298		3420.17	-228.295		2761.92	-38.3695		2761.91	-59.4936		5777.88	-261.59		5772.51	-407.446
		3432.67	-227.345		3422.67	-228.263		2763.98	-38.2365		2763.97	-59.4991		5782.19	-261.607		5776.83	-407.515
		3435.17	-227.386		3425.16	-228.354		2766.01	-38.3382		2766.01	-59.488		5786.34	-261.51		5780.91	-407.557
		3437.67	-227.439		3427.65	-228.371		2768.07	-38.3759		2768.06	-59.4843		5790.4	-261.563		5784.98	-407.612
		3440.18	-227.503		3430.14	-228.428		2770.12	-38.2965		2770.11	-59.5198		5794.4	-261.502		5789.03	-407.585
		3442.65	-227.518		3432.61	-228.509		2772.17	-38.2231		2772.15	-59.5192		5798.6	-261.409		5793.2	-407.634
		3445.15	-227.547		3435.12	-228.523		2774.22	-38.1048		2774.21	-59.5205		5802.76	-261.438		5797.39	-407.701
		3447.65	-227.56		3437.61	-228.524		2776.21	-38.0963		2776.14	-59.5318		5806.91	-261.371		5801.54	-407.688
		3450.15	-227.666		3440.12	-228.643		2778.09	-38.0212		2778.11	-59.5081		5811.21	-261.335		5805.85	-407.658
		3452.64	-227.679		3442.62	-228.643		2780.19	-38.059		2780.19	-59.5569		5815.68	-261.324		5810.31	-407.717
		3455.14	-227.697		3445.12	-228.644		2782.24	-38.0204		2782.22	-59.5306		5819.96	-261.316		5814.6	-407.812
		3457.65	-227.796		3447.64	-228.764		2784.29	-38.0423		2784.28	-59.6799		5824.24	-261.276		5818.88	-407.827
		3460.15	-227.794		3450.15	-228.73		2786.34	-38.0377		2786.34	-59.8401		5828.51	-261.182		5823.13	-407.805
		3462.64	-227.851		3452.64	-228.807		2788.4	-37.995		2788.4	-60.01		5832.78	-261.252		5827.43	-407.912
		3465.14	-227.839		3455.14	-228.868		2790.47	-38.045		2790.47	-60.0522		5837.07	-261.148		5831.71	-408.501
		3467.65	-227.907		3457.63	-228.847		2792.53	-38.0051		2792.53	-60.1037		5841.38	-261.151		5836.02	-411.688
		3470.15	-227.975		3460.13	-228.938		2794.59	-38.0306		2794.57	-60.1278		5845.66	-261.105		5840.29	-414.453
		3472.66	-227.963		3462.62	-228.973		2796.63	-38.0319		2796.62	-60.1677		5850.09	-261.099		5844.73	-416.607
		3475.14	-228.029		3465.1	-229.017		2798.69	-37.9708		2798.69	-60.1675		5854.3	-260.837		5848.94	-418.469
		3477.63	-228.039		3467.6	-229.029		2800.75	-37.9773		2800.75	-60.1473		5858.54	-260.923		5853.06	-420.062
		3480.14	-228.11		3470.1	-229.07		2802.81	-38.0273		2802.81	-60.1572		5862.58	-260.802		5857.22	-421.503
		3482.63	-228.133		3472.6	-229.141		2804.87	-37.9947		2804.87	-60.159		5866.87	-260.83		5861.51	-422.996
		3485.12	-228.163		3475.11	-229.168		2806.93	-37.9883		2806.92	-60.3245		5871.16	-261.022		5865.78	-424.418
		3487.64	-228.207		3477.63	-229.216		2808.98	-37.9474		2808.98	-60.3253		5875.74	-260.94		5870.37	-426.049
		3490.13	-228.244		3480.13	-229.271		2811.05	-37.9497		2811.05	-60.3365		5879.99	-261.027		5874.55	-427.497
		3492.63	-228.282		3482.61	-229.309		2813.12	-38.0101		2813.13	-60.2955		5884.14	-261.226		5878.77	-429.009
		3495.13	-228.306		3485.11	-229.361		2815.21	-37.9624		2815.22	-60.1344		5888.41	-262.474		5883.05	-430.55
		3497.64	-228.388		3487.63	-229.443		2817.3	-37.9787		2817.32	-60.0627		5892.69	-263.992		5887.31	-431.978
		3500.15	-228.384		3490.11	-229.446		2819.41	-37.9695		2819.42	-60.0398		5896.96	-265.237		5891.6	-433.483
		3502.65	-228.495		3492.61	-229.503		2821.49	-38.0049		2821.5	-60.0022		5901.23	-266.286		5895.85	-434.865
		3505.13	-228.499		3495.09	-229.536		2823.56	-37.9564		2823.57	-59.9578		5905.52	-267.259		5900.15	-436.385
		3507.64	-228.55		3497.61	-229.548		2825.63	-37.9878		2825.64	-59.9597		5909.58	-268.014		5904.19	-437.74
		3510.14	-228.547		3500.11	-229.576		2827.71	-37.9966		2827.69	-59.9256		5913.79	-268.849		5908.42	-439.233
		3512.64	-228.607		3502.63	-229.662		2829.76	-37.9915		2829.76	-59.9004		5917.91	-269.589		5912.45	-440.696
		3515.15	-228.611		3505.13	-229.7		2831.82	-37.9871		2831.82	-59.8734		5922	-270.41		5916.66	-441.764
		3517.65	-228.671		3507.66	-229.761		2833.89	-37.989		2833.89	-59.8961		5926.51	-271.182		5921.15	-443.457
		3520.17	-228.734		3510.17	-229.798		2835.95	-37.9838		2835.95	-59.8997		5931.03	-271.991		5925.85	-445.032
		3522.67	-228.721		3512.67	-229.829		2838.03	-37.9926		2838.02	-59.892		5935.44	-272.814		5929.98	-446.476
		3525.17	-228.795		3515.16	-229.881		2840.09	-38.0313		2840.08	-59.8322		5939.61	-273.478		5934.23	-447.941
		3527.67	-228.85		3517.65	-229.898		2842.15	-37.9789		2842.15	-59.8656		5943.85	-274.159		5938.64	-449.403
		3530.18	-228.901		3520.16	-229.942		2844.21	-38.0178		2844.2	-59.8529		5948.28	-274.975		5942.89	-450.869
		3532.7	-228.892		3522.69	-230.032		2846.26	-37.9882		2846.26	-59.8544		5952.51	-275.743		5947.15	-452.346
		3535.22	-228.944		3525.17	-230.025		2848.31	-37.9707		2848.26	-59.8404		5956.78	-276.519		5951.56	-453.804
		3537.7	-228.951		3527.66	-230.071		2850.31	-37.9808		2850.31	-59.8071		5961.2	-277.251		5955.83	-455.209
		3540.18	-229.053		3530.15	-230.134		2852.38	-37.9692		2852.34	-59.8308		5965.46	-278.046		5960.09	-456.69
		3542.68	-229.079		3532.65	-230.158		2854.38	-38.001		2854.37	-59.8094		5969.73	-278.744		5964.34	-458.114
		3545.17	-229.121		3535.15	-230.196		2856.44	-37.9861		2856.44	-59.8116		5973.93	-279.476		5968.55	-459.511
		3547.67	-229.113		3537.66	-230.237		2858.5	-38.0399		2858.5	-59.8241		5978.09	-280.175		5972.72	-460.893
		3550.17	-229.207		3540.16	-230.242		2860.57	-38.0151		2860.57	-59.7685		5982.26	-280.897		5976.89	-462.306
		3552.67	-229.221		3542.66	-230.355		2862.64	-37.997		2862.63	-59.7805		5986.65	-281.614		5981.28	-463.77
		3555.18	-229.28		3545.16	-230.402		2864.69	-37.9754		2864.68	-59.765		5990.86	-282.358		5985.41	-465.195
		3557.69	-229.317		3547.66	-230.401		2866.74	-38.0016		2866.74	-59.7914		5994.92	-283.074		5989.4	-466.55
		3560.17	-229.31		3550.14	-230.476		2868.8	-38.0447		2868.81	-59.8083		5998.95	-283.751		5993.49	-467.96
		3562.67	-229.362		3552.63	-230.488		2870.89	-37.9958		2870.89	-59.7707		6003.05	-284.494		5997.64	-469.339
		3565.14	-229.415		3555.11	-230.555		2872.93	-38.0365		2872.93	-59.79		6007.2	-285.134		6001.83	-470.74
		3567.64	-229.48		3557.61	-230.617		2875	-37.9937		2875.01	-59.7767		6011.48	-285.857		6006.11	-472.209
		3570.13	-229.521		3560.11	-230.638		2877.09	-38.0611		2877.1	-59.7816		6015.69	-286.6		6010.33	-473.595
		3572.62	-229.524		3562.61	-230.673		2879.16	-38.0328		2879.17	-59.7608		6019.95	-287.398		6014.59	-474.649
		3575.11	-229.612		3565.1	-230.724		2881.24	-38.025		2881.24	-59.7852		6024.39	-288.044		6019.02	-476.355
		3577.61	-229.605		3567.6	-230.75		2883.31	-38.0297		2883.32	-59.7692		6028.59	-288.717		6023.22	-477.733
		3580.12	-229.679		3570.1	-230.813		2885.39	-38.0323		2885.38	-59.7434		6032.77	-289.448		6027.38	-479.141
		3582.63	-229.681		3572.59	-230.853		2887.44	-38.0208		2887.45	-59.7485		6036.95	-290.093		6031.6	-480.502
		3585.13	-229.739		3575.1	-230.913		2889.51	-38.0075		2889.51	-59.7681		6041.21	-290.873		6035.95	-481.951
		3587.63	-229.807		3577.59	-230.906		2891.57	-38.0104		2891.56	-59.7399		6045.48	-291.612		6040.11	-483.328
		3590.14	-229.799		3580.1	-230.941		2893.62	-38.0339		2893.62	-59.768		6049.56	-292.231		6044.19	-484.746
		3592.64	-229.85		3582.61	-231.027		2895.69	-38.0274		2895.68	-59.7581		6053.85	-293.005		6048.47	-486.097
		3595.13	-229.899		3585.1	-231.03		2897.75	-38.0116		2897.75	-59.7545		6058.09	-293.695		6052.89	-487.517
		3597.63	-229.947		3587.62	-231.114		2899.82	-38.0276		2899.81	-59.7666		6062.7	-294.239		6057.5	-489.114
		3600.13	-229.94		3590.13	-231.144		2901.87	-38.0553		2901.87	-59.75		6067.15	-295.063		6061.78	-490.488
		3602.63	-230.013		3592.63	-231.178		2903.93	-38.0462		2903.91	-59.7805		6071.41	-295.772		6066.04	-491.87
		3605.13	-230.067		3595.11	-231.232		2905.97	-38.0545		2905.97	-59.7671		6075.67	-296.438		6070.29	-493.348
		3607.64	-230.076		3597.61	-231.301		2908.04	-38.0311		2908.03	-59.758		6079.91	-297.159		6074.56	-495.087
		3610.15	-230.124		3600.11	-231.286		2910.08	-38.0474		2910.07	-59.7361		6084.36	-297.932		6078.99	-496.307
		3612.64	-230.136		3602.6	-231.339		2912.13	-38.061		2912.12	-59.7436		6088.65	-298.546		6083.28	-496.314
		3615.12	-230.167		3605.09	-231.368		2914.18	-38.0763		2914.17	-59.7558		6092.86	-299.286		6087.4	-495.85
		3617.62	-230.234		3607.59	-231.456		2916.23	-38.0155		2916.22	-59.7284		6096.79	-299.968		6091.32	-495.459
		3620.12	-230.246		3610.08	-231.47		2918.28	-38.0313		2918.27	-59.7292		6100.68	-300.481		6095.26	-494.993
		3622.6	-230.308		3612.58	-231.516		2920.33	-38.0534		2920.32	-59.7641		6104.79	-301.207		6099.4	-494.971
		3625.09	-230.374		3615.03	-231.563		2922.37	-38.0527		2922.36	-59.7214		6108.73	-301.854		6103.26	-494.758
		3627.55	-230.356		3617.55	-231.595		2924.43	-38.0533		2924.42	-59.7437		6112.78	-302.533		6107.39	-494.62
		3630.03	-230.397		3620	-231.65		2926.49	-38.0473		2926.48	-59.7397		6116.82	-303.171		6111.43	-494.464
		3632.51	-230.495		3622.49	-231.684		2928.55	-38.1063		2928.56	-59.718		6120.86	-303.968		6115.45	-494.466
		3635.03	-230.508		3624.98	-231.728		2930.64	-38.0756		2930.65	-59.7495		6125.09	-304.598		6119.72	-494.603
		3637.5	-230.498		3627.46	-231.765		2932.73	-38.1016		2932.75	-59.721		6129.4	-305.479		6124.18	-494.648
		3639.99	-230.584		3629.94	-231.798		2934.82	-37.9872		2934.82	-59.7331		6133.85	-306.245		6128.48	-494.499
		3642.48	-230.616		3632.45	-231.823		2936.89	-38.0773		2936.89	-59.7349		6138.14	-306.868		6132.76	-494.823
		3644.97	-230.632		3634.95	-231.897		2938.95	-38.031		2938.94	-59.7306		6142.41	-307.157		6137.05	-494.639
		3647.47	-230.699		3637.46	-231.947		2941.01	-38.044		2941	-59.7192		6146.74	-307.098		6141.37	-494.835
		3649.97	-230.74		3639.96	-232.007		2943.06	-38.0574		2942.95	-59.7283		6151.05	-306.865		6145.69	-495.003
		3652.47	-230.813		3642.46	-232.027		2944.92	-38.0738		2944.83	-59.7202		6155.28	-306.523		6149.86	-495.08
		3654.96	-230.837		3644.95	-232.042		2946.92	-38.1454		2946.93	-59.7362		6159.51	-306.247		6154.12	-495.279
		3657.45	-230.875		3647.44	-232.117		2949.01	-38.0744		2949.01	-59.7218		6163.64	-306.062		6158.25	-495.317
		3659.96	-230.915		3649.94	-232.15		2951.09	-38.0783		2951	-59.7423		6167.57	-306		6162.13	-495.491
		3662.46	-230.888		3652.43	-232.209		2952.97	-38.0739		2952.97	-59.7437		6171.5	-305.882		6166.12	-495.525
		3664.96	-230.969		3654.93	-232.242		2955.05	-38.0556		2955.06	-59.7242		6175.61	-305.931		6170.13	-495.616
		3667.46	-230.98		3657.42	-232.249		2957.14	-38.073		2957.16	-59.7164		6179.4	-305.894		6173.92	-495.804
		3669.96	-231.061		3659.92	-232.309		2959.24	-38.1299		2959.26	-59.7463		6183.39	-305.944		6177.99	-495.913
		3672.46	-231.062		3662.42	-232.385		2961.33	-38.0921		2961.33	-59.708		6187.48	-305.98		6181.99	-496
		3674.96	-231.082		3664.93	-232.368		2963.39	-38.0982		2963.38	-59.7146		6191.47	-306.016		6186.09	-496.042
		3677.45	-231.166		3667.43	-232.438		2965.45	-38.1127		2965.45	-59.726		6195.67	-306.13		6190.22	-496.017
		3679.95	-231.218		3669.94	-232.494		2967.51	-38.1256		2967.51	-59.6908		6199.63	-306.2		6194.26	-496.19
		3682.46	-231.179		3672.44	-232.522		2969.57	-38.1369		2969.58	-59.7001		6203.95	-306.237		6198.6	-496.428
		3684.96	-231.29		3674.95	-232.558		2971.64	-38.0731		2971.64	-59.7229		6208.27	-306.358		6202.91	-496.651
		3687.46	-231.289		3677.45	-232.605		2973.69	-38.1201		2973.7	-59.7214		6212.6	-306.401		6207.24	-496.84
		3689.95	-231.357		3679.94	-232.655		2975.76	-38.1085		2975.75	-59.679		6216.92	-306.522		6211.56	-496.996
		3692.45	-231.365		3682.59	-232.675		2977.82	-38.088		2977.82	-59.7161		6221.22	-306.649		6215.86	-496.95
		3695.12	-231.439		3685.11	-232.735		2979.88	-38.1055		2979.88	-59.7454		6225.53	-306.696		6220.19	-497.066
		3697.63	-231.425		3687.62	-232.753		2981.94	-38.1088		2981.94	-59.7124		6229.8	-306.861		6224.44	-497.191
		3700.12	-231.481		3690.12	-232.801		2983.99	-38.0801		2984	-59.7126		6234.08	-306.912		6228.74	-497.48
		3702.62	-231.507		3692.61	-232.914		2986.06	-38.0762		2986.06	-59.7245		6238.41	-307.044		6233.06	-497.584
		3705.13	-231.548		3695.11	-232.931		2988.12	-38.1139		2988.12	-59.694		6242.74	-307.126		6237.38	-497.665
		3707.65	-231.605		3697.63	-232.997		2990.18	-38.0956		2990.18	-59.7201		6247.05	-307.282		6241.69	-497.796
		3710.16	-231.611		3700.11	-232.958		2992.25	-38.145		2992.24	-59.733		6251.36	-307.349		6246.01	-497.909
		3712.64	-231.699		3702.62	-233.029		2994.3	-38.1056		2994.3	-59.7178		6255.68	-307.427		6250.32	-498.04
		3715.15	-231.73		3705.12	-233.087		2996.37	-38.1292		2996.37	-59.6927		6260	-307.56		6254.64	-498.232
		3717.64	-231.698		3707.61	-233.131		2998.45	-38.169		2998.46	-59.7381		6264.32	-307.633		6258.96	-498.355
		3720.13	-231.834		3710.11	-233.163		3000.54	-38.1774		3000.56	-59.7009		6268.45	-307.776		6263.05	-498.43
		3722.63	-231.793		3712.61	-233.217		3002.64	-38.1142		3002.65	-59.6967		6272.54	-307.859		6267.18	-498.586
		3725.13	-231.856		3715.14	-233.269		3004.72	-38.0858		3004.72	-59.6986		6276.77	-307.944		6271.41	-498.638
		3727.66	-231.898		3717.66	-233.28		3006.79	-38.1555		3006.78	-59.7211		6280.89	-308.041		6275.52	-498.666
		3730.16	-231.931		3720.17	-233.364		3008.85	-38.1088		3008.85	-59.7166		6284.85	-308.164		6279.41	-498.913
		3732.67	-231.944		3722.66	-233.372		3010.92	-38.1265		3010.92	-59.7192		6288.84	-308.178		6283.48	-499.071
		3735.17	-231.991		3725.15	-233.438		3012.99	-38.2135		3012.99	-59.7058		6292.85	-308.386		6287.48	-499.131
		3737.68	-232.062		3727.64	-233.466		3015.06	-38.1795		3015.05	-59.7157		6297.11	-308.48		6291.76	-499.495
		3740.16	-232.091		3730.12	-233.488		3017.11	-38.2026		3017.11	-59.7027		6301.47	-308.583		6296.13	-499.525
		3742.65	-232.109		3732.61	-233.575		3019.17	-38.1586		3019.17	-59.7132		6305.85	-308.663		6300.51	-499.569
		3745.32	-232.139		3735.28	-233.576		3021.23	-38.1447		3021.23	-59.7348		6310.23	-308.76		6304.89	-499.657
		3747.81	-232.176		3737.77	-233.637		3023.3	-38.1569		3023.29	-59.7014		6314.58	-308.895		6309.23	-499.816
		3750.3	-232.244		3740.27	-233.662		3025.36	-38.174		3025.35	-59.7015		6318.93	-308.985		6313.58	-499.877
		3752.79	-232.272		3742.76	-233.734		3027.42	-38.1808		3027.41	-59.717		6323.3	-309.098		6317.95	-500.068
		3755.27	-232.302		3745.26	-233.756		3029.47	-38.1667		3029.46	-59.6941		6327.68	-309.228		6322.34	-500.105
		3757.78	-232.345		3747.77	-233.832		3031.52	-38.1841		3031.5	-59.7254		6332.05	-309.356		6326.71	-500.438
		3760.28	-232.388		3750.27	-233.853		3033.55	-38.1819		3033.54	-59.7112		6336.41	-309.447		6331.06	-500.453
		3762.78	-232.418		3752.78	-233.913		3035.6	-38.1493		3035.59	-59.7327		6340.77	-309.555		6335.42	-500.654
		3765.28	-232.407		3755.28	-233.973		3037.65	-38.1607		3037.64	-59.6855		6345.12	-309.626		6339.77	-500.781
		3767.79	-232.503		3757.78	-233.999		3039.7	-38.1543		3039.7	-59.6976		6349.49	-309.838		6344.15	-500.879
		3770.3	-232.578		3760.28	-234.063		3041.76	-38.1665		3041.75	-59.6844		6353.87	-309.856		6348.68	-501.001
		3772.8	-232.602		3762.78	-234.098		3043.82	-38.2121		3043.81	-59.7376		6358.4	-310.043		6353.05	-501.155
		3775.32	-232.625		3765.3	-234.125		3045.87	-38.1636		3045.86	-59.7151		6362.77	-310.148		6357.42	-501.344
		3777.84	-232.662		3767.8	-234.157		3047.93	-38.1833		3047.92	-59.7271		6367.12	-310.234		6361.77	-501.36
		3780.33	-232.748		3770.3	-234.204		3049.98	-38.1995		3049.98	-59.707		6371.49	-310.319		6366.15	-501.615
		3782.82	-232.65		3772.78	-234.232		3052.05	-38.2134		3052.06	-59.6859		6375.87	-310.472		6370.52	-501.662
		3785.31	-232.684		3775.28	-234.331		3054.14	-38.1815		3054.14	-59.7202		6380.24	-310.552		6374.9	-501.853
		3787.81	-232.838		3777.78	-234.327		3056.23	-38.1591		3056.25	-59.6951		6384.62	-310.687		6379.27	-501.882
		3790.32	-232.877		3780.29	-234.366		3058.32	-38.1591		3058.32	-59.706		6388.97	-310.812		6383.62	-502.099
		3792.82	-232.852		3782.8	-234.408		3060.38	-38.2059		3060.37	-59.7253		6393.34	-310.903		6387.99	-502.321
		3795.32	-232.903		3785.32	-234.458		3062.44	-38.1714		3062.42	-59.6682		6397.69	-311.031		6392.34	-502.419
		3797.84	-232.97		3787.83	-234.513		3064.49	-38.2219		3064.49	-59.7024		6402.06	-311.118		6396.71	-502.498
		3800.34	-232.991		3790.34	-234.554		3066.56	-38.1833		3066.57	-59.7063		6406.43	-311.248		6401.08	-502.699
		3802.86	-233.052		3792.85	-234.581		3068.62	-38.1989		3068.62	-59.7022		6410.79	-311.418		6405.45	-502.773
		3805.37	-233.127		3795.35	-234.674		3070.69	-38.1964		3070.69	-59.7321		6415.15	-311.458		6409.8	-502.894
		3807.88	-233.126		3797.84	-234.69		3072.76	-38.2373		3072.76	-59.7153		6419.52	-311.583		6414.18	-502.628
		3810.38	-233.13		3800.34	-234.673		3074.82	-38.2466		3074.82	-59.7273		6424.05	-311.7		6418.7	-503.128
		3812.86	-233.257		3802.83	-234.763		3076.89	-38.1965		3076.88	-59.7029		6428.41	-311.825		6423.06	-503.271
		3815.35	-233.224		3805.32	-234.792		3078.95	-38.1776		3078.94	-59.7033		6432.78	-311.904		6427.43	-503.288
		3817.85	-233.181		3807.82	-234.869		3081.01	-38.2244		3081	-59.7256		6437.15	-312.063		6431.79	-503.381
		3820.35	-233.293		3810.34	-234.895		3083.07	-38.2216		3083.07	-59.677		6441.5	-312.18		6436.15	-503.535
		3822.85	-233.34		3812.84	-234.97		3085.13	-38.2341		3085.13	-59.7067		6445.88	-312.3		6440.53	-503.611
		3825.34	-233.364		3815.33	-234.936		3087.19	-38.3016		3087.19	-59.715		6450.24	-312.349		6444.88	-503.827
		3827.84	-233.44		3817.82	-235.036		3089.27	-38.2288		3089.27	-59.735		6454.57	-312.497		6449.22	-504.001
		3830.33	-233.501		3820.31	-235.058		3091.35	-38.2199		3091.36	-59.7052		6458.94	-312.63		6453.6	-504.019
		3832.84	-233.514		3822.83	-235.108		3093.44	-38.2662		3093.46	-59.7054		6463.31	-312.651		6457.97	-504.183
		3835.37	-233.555		3825.34	-235.196		3095.53	-38.2678		3095.53	-59.7156		6467.68	-312.853		6462.5	-504.259
		3837.88	-233.555		3827.87	-235.163		3097.59	-38.223		3097.59	-59.7079		6472.22	-312.932		6466.87	-504.368
		3840.4	-233.604		3830.36	-235.24		3099.65	-38.2308		3099.65	-59.6738		6476.59	-313.061		6471.24	-504.596
		3842.89	-233.666		3832.85	-235.284		3101.72	-38.2741		3101.72	-59.7064		6480.96	-313.146		6475.61	-504.659
		3845.37	-233.683		3835.34	-235.302		3103.78	-38.2525		3103.77	-59.705		6485.32	-313.258		6479.98	-504.854
		3847.87	-233.728		3837.83	-235.356		3105.79	-38.2824		3105.75	-59.6888		6489.87	-313.381		6484.52	-504.932
		3850.37	-233.79		3840.34	-235.406		3107.83	-38.2905		3107.86	-59.7255		6494.25	-313.458		6488.9	-505.044
		3852.86	-233.794		3842.85	-235.427		3109.92	-38.2088		3109.94	-59.7342		6498.63	-313.658		6493.29	-505.108
		3855.38	-233.799		3845.36	-235.46		3111.99	-38.2785		3112.02	-59.713		6503.01	-313.69		6497.67	-505.264
		3857.88	-233.847		3847.89	-235.58		3114.11	-38.27		3114.11	-59.7209		6507.39	-313.752		6502.04	-505.396
		3860.38	-233.9		3850.37	-235.52		3116.2	-38.2682		3116.13	-59.7107		6511.77	-313.944		6506.43	-505.605
		3862.89	-233.955		3852.88	-235.682		3118.13	-38.3415		3118.13	-59.7297		6516.14	-314.02		6510.8	-505.592
		3865.41	-233.982		3855.39	-235.719		3120.19	-38.2705		3120.18	-59.6962		6520.52	-314.099		6515.17	-505.794
		3867.92	-234.002		3857.88	-235.701		3122.24	-38.2743		3122.23	-59.7231		6524.89	-314.224		6519.54	-505.769
		3870.4	-234.038		3860.36	-235.725		3124.29	-38.2973		3124.27	-59.7172		6529.27	-314.329		6523.92	-506.011
		3872.89	-234.117		3862.85	-235.788		3126.33	-38.3272		3126.32	-59.7378		6533.64	-314.473		6528.3	-506.109
		3875.39	-234.107		3865.36	-235.852		3128.38	-38.3542		3128.37	-59.7301		6538.01	-314.55		6532.67	-506.206
		3877.88	-234.134		3867.85	-235.912		3130.43	-38.3014		3130.42	-59.7037		6542.4	-314.7		6537.05	-506.361
		3880.36	-234.172		3870.35	-235.901		3132.47	-38.3309		3132.47	-59.714		6546.78	-314.793		6541.43	-506.472
		3882.86	-234.304		3872.86	-235.995		3134.53	-38.3024		3134.53	-59.7422		6551.16	-314.955		6545.8	-506.572
		3885.36	-234.306		3875.34	-236.032		3136.59	-38.4115		3136.58	-59.7301		6555.51	-315.032		6550.17	-506.783
		3887.85	-234.289		3877.83	-236.051		3138.61	-38.3115		3138.59	-59.7291		6559.89	-315.168		6554.54	-506.969
		3890.36	-234.364		3880.35	-236.071		3140.65	-38.3483		3140.64	-59.7381		6564.26	-315.288		6558.92	-506.945
		3892.88	-234.378		3882.83	-236.137		3142.71	-38.4544		3142.69	-59.7148		6568.66	-315.367		6563.31	-506.945
		3895.36	-234.435		3885.33	-236.174		3144.74	-38.531		3144.74	-59.7246		6573.03	-315.513		6567.69	-507.224
		3897.84	-234.488		3887.81	-236.214		3146.79	-38.5795		3146.71	-59.7212		6577.32	-315.583		6571.98	-507.37
		3900.35	-234.434		3890.32	-236.286		3148.7	-38.8209		3148.69	-59.7195		6581.62	-315.692		6576.28	-507.464
		3902.84	-234.55		3892.82	-236.307		3150.76	-38.8299		3150.76	-59.7213		6586	-315.811		6580.66	-507.589
		3905.34	-234.575		3895.32	-236.355		3152.81	-38.9799		3152.78	-59.7265		6590.39	-315.861		6585.04	-507.698
		3907.84	-234.595		3897.85	-236.419		3154.83	-39.1188		3154.82	-59.753		6594.76	-316.036		6589.42	-507.708
		3910.34	-234.669		3900.34	-236.435		3156.89	-39.2798		3156.89	-59.6828		6599.08	-316.067		6593.74	-507.943
		3912.84	-234.666		3902.83	-236.472		3158.96	-39.428		3158.95	-59.7278		6603.46	-316.288		6598.12	-507.978
		3915.35	-234.738		3905.33	-236.504		3161.01	-39.5174		3161	-59.7849		6607.85	-316.339		6602.51	-508.165
		3917.86	-234.797		3907.82	-236.568		3163.07	-39.6333		3163.06	-59.7734		6612.39	-316.443		6607.05	-508.296
		3920.34	-234.857		3910.3	-236.636		3165.13	-39.6712		3165.12	-59.7825		6616.78	-316.566		6611.43	-508.378
		3922.83	-234.839		3912.79	-236.674		3167.17	-39.7851		3167.17	-59.7838		6621.16	-316.688		6615.82	-508.485
		3925.31	-234.841		3915.23	-236.665		3169.23	-39.8582		3169.22	-59.8163		6625.54	-316.852		6620.2	-508.588
		3927.75	-234.938		3917.73	-236.731		3171.28	-39.7916		3171.28	-59.8128		6629.92	-316.899		6624.58	-508.779
		3930.22	-234.962		3920.19	-236.816		3173.35	-39.7716		3173.34	-59.7994		6634.29	-317.093		6628.94	-508.788
		3932.69	-235.026		3922.68	-236.78		3175.4	-39.8035		3175.39	-59.7698		6638.67	-317.123		6633.33	-509.015
		3935.19	-235.07		3925.17	-236.877		3177.45	-39.8263		3177.43	-59.7195		6643.05	-317.228		6637.71	-509.198
		3937.69	-235.037		3927.67	-236.908		3179.48	-39.8628		3179.47	-59.7795		6647.43	-317.378		6642.09	-509.141
		3940.21	-235.088		3930.18	-236.937		3181.53	-39.8975		3181.52	-59.8309		6651.81	-317.417		6646.46	-509.239
		3942.71	-235.077		3932.67	-236.967		3183.58	-39.9709		3183.57	-60.0055		6656.19	-317.564		6650.85	-509.425
		3945.2	-235.142		3935.16	-237.052		3185.62	-39.9998		3185.61	-60.1561		6660.57	-317.574		6655.23	-509.44
		3947.69	-235.202		3937.66	-237.102		3187.67	-40.0321		3187.65	-60.2912		6664.95	-317.531		6659.77	-509.647
		3950.37	-235.258		3940.34	-237.111		3189.7	-40.1091		3189.69	-60.4689		6669.49	-317.84		6664.15	-509.845
		3952.87	-235.382		3942.84	-237.159		3191.74	-40.1311		3191.74	-60.635		6673.87	-317.901		6668.52	-509.973
		3955.36	-235.353		3945.33	-237.185		3193.8	-40.2295		3193.79	-60.8251		6678.24	-318.054		6672.9	-510.054
		3957.86	-235.426		3947.82	-237.221		3195.85	-40.2564		3195.84	-61.0319		6682.63	-318.108		6677.28	-510.212
		3960.35	-235.461		3950.32	-237.344		3197.9	-40.3015		3197.9	-61.2055		6687	-318.261		6681.66	-510.12
		3962.85	-235.475		3952.83	-237.315		3199.97	-40.3703		3199.96	-61.4106		6691.38	-318.326		6686.04	-510.46
		3965.35	-235.469		3955.33	-237.386		3202.02	-40.4191		3202.04	-61.5448		6695.77	-318.447		6690.42	-510.557
		3967.86	-235.554		3957.84	-237.455		3204.12	-40.4522		3204.12	-61.7412		6700.15	-318.568		6694.8	-510.562
		3970.37	-235.531		3960.37	-237.501		3206.19	-40.4984		3206.17	-61.8953		6704.53	-318.696		6699.19	-510.581
		3972.89	-235.6		3962.88	-237.522		3208.25	-40.5924		3208.25	-61.9842		6709.08	-318.733		6703.74	-510.801
		3975.38	-235.669		3965.37	-237.591		3210.31	-40.6146		3210.31	-61.9633		6713.46	-318.918		6708.11	-510.958
		3977.88	-235.653		3967.87	-237.62		3212.39	-40.6609		3212.41	-62.007		6717.83	-319.014		6712.48	-511.05
		3980.39	-235.687		3970.38	-237.64		3214.47	-40.7453		3214.47	-62.0803		6722.21	-319.106		6716.86	-511.14
		3982.9	-235.784		3972.87	-237.685		3216.53	-40.7517		3216.52	-62.1365		6726.59	-319.217		6721.24	-511.285
		3985.39	-235.843		3975.35	-237.73		3218.58	-40.8846		3218.56	-62.235		6730.96	-319.317		6725.62	-511.332
		3987.87	-235.827		3978	-237.795		3220.62	-40.8606		3220.62	-62.3025		6735.34	-319.471		6729.99	-511.454
		3990.67	-235.848		3980.66	-237.81		3222.68	-40.9099		3222.67	-62.3807		6739.72	-319.544		6734.37	-511.569
		3993.17	-235.906		3983.16	-237.868		3224.73	-40.9805		3224.72	-62.4827		6744.1	-319.688		6738.76	-511.709
		3995.66	-235.964		3985.66	-237.911		3226.79	-41.0152		3226.78	-62.5726		6748.49	-319.778		6743.14	-511.646
		3998.16	-236.017		3988.15	-237.977		3228.84	-41.0385		3228.84	-62.6609		6752.87	-319.83		6747.53	-511.874
		4000.66	-235.99		3990.65	-237.974		3230.89	-41.1044		3230.89	-62.7564		6757.25	-319.974		6751.9	-512.152
		4003.17	-236.101		3993.16	-238.065		3232.94	-41.2159		3232.93	-62.8232		6761.61	-320.081		6756.26	-512.133
		4005.7	-236.114		3995.69	-238.136		3234.99	-41.2457		3234.98	-62.8921		6765.99	-320.199		6760.65	-512.227
		4008.21	-236.148		3998.18	-238.101		3237.05	-41.3055		3237.04	-62.9723		6770.37	-320.262		6765.02	-512.446
		4010.7	-236.173		4000.67	-238.152		3239.09	-41.3286		3239.09	-63.1007		6774.75	-320.344		6769.4	-512.373
		4013.2	-236.236		4003.16	-238.202		3241.15	-41.3544		3241.15	-63.164		6779.11	-320.536		6773.77	-512.522
		4015.71	-236.209		4005.67	-238.266		3243.22	-41.4458		3243.22	-63.251		6783.48	-320.584		6778.14	-512.756
		4018.22	-236.294		4008.19	-238.311		3245.28	-41.4987		3245.27	-63.3528		6787.86	-320.777		6782.51	-512.727
		4020.72	-236.316		4010.7	-238.086		3247.33	-41.5377		3247.24	-63.4393		6792.23	-320.786		6786.89	-512.675
		4023.39	-236.329		4013.36	-238.276		3249.19	-41.5932		3249.12	-63.5039		6796.62	-320.929		6791.28	-513.03
		4025.88	-236.398		4015.85	-238.325		3251.09	-41.6356		3250.95	-63.5884		6800.99	-321.019		6795.8	-513.049
		4028.39	-236.467		4018.36	-238.33		3252.93	-41.6494		3252.91	-63.6603		6805.51	-321.199		6800.17	-513.04
		4030.89	-236.458		4020.87	-238.434		3254.98	-41.7519		3254.98	-63.7321		6809.89	-321.229		6804.54	-513.242
		4033.39	-236.546		4023.38	-238.448		3257.05	-41.8048		3257.05	-63.8289		6814.26	-321.375		6808.91	-513.471
		4035.9	-236.567		4025.89	-238.496		3259.12	-41.8483		3259.12	-63.9581		6818.64	-321.457		6813.29	-513.465
		4038.41	-236.608		4028.4	-238.584		3261.19	-41.885		3261.21	-64.0025		6823.01	-321.561		6817.66	-513.569
		4040.91	-236.696		4030.9	-238.594		3263.28	-41.9137		3263.3	-64.1125		6827.39	-321.656		6822.04	-513.885
		4043.42	-236.681		4033.39	-238.651		3265.38	-41.9784		3265.41	-64.1623		6831.77	-321.775		6826.43	-513.809
		4045.92	-236.755		4035.91	-238.664		3267.45	-42.0272		3267.48	-64.2797		6836.15	-321.9		6830.81	-514.023
		4048.45	-236.743		4038.41	-238.728		3269.57	-42.082		3269.57	-64.3345		6840.53	-321.991		6835.18	-513.992
		4050.95	-236.814		4040.91	-238.728		3271.65	-42.1283		3271.65	-64.431		6844.91	-322.068		6839.57	-514.209
		4053.43	-236.83		4043.39	-238.811		3273.72	-42.2074		3273.73	-64.5061		6849.3	-322.157		6843.96	-514.275
		4055.93	-236.852		4045.89	-238.859		3275.8	-42.2166		3275.81	-64.5943		6853.68	-322.322		6848.34	-514.439
		4058.43	-236.885		4048.4	-238.882		3277.88	-42.2877		3277.88	-64.6867		6858.06	-322.405		6852.72	-514.446
		4060.92	-236.924		4050.91	-238.948		3279.96	-42.356		3279.96	-64.7498		6862.44	-322.539		6857.1	-514.592
		4063.42	-236.96		4053.4	-238.989		3282.03	-42.3961		3282.06	-64.8793		6866.82	-322.649		6861.47	-514.664
		4065.9	-237.037		4055.9	-239.014		3284.14	-42.4379		3284.16	-64.9255		6871.2	-322.809		6865.86	-514.847
		4068.4	-237.052		4058.39	-239.059		3286.21	-42.49		3286.06	-64.993		6875.49	-322.843		6870.29	-514.924
		4070.91	-237.083		4060.9	-239.1		3288	-42.5272		3288.01	-65.0608		6879.96	-322.949		6874.58	-514.926
		4073.42	-237.091		4063.4	-239.093		3290.08	-42.6344		3290.09	-65.2044		6884.3	-323.005		6878.95	-515.141
		4075.93	-237.136		4065.89	-239.13		3292.17	-42.6571		3292.18	-65.2387		6888.67	-323.185		6883.33	-515.217
		4078.42	-237.204		4068.37	-239.245		3294.25	-42.6967		3294.26	-65.327		6893.05	-323.245		6887.7	-515.354
		4080.9	-237.26		4070.87	-239.237		3296.33	-42.7657		3296.33	-65.392		6897.08	-323.368		6891.74	-515.343
		4083.41	-237.292		4073.37	-239.308		3298.42	-42.8129		3298.44	-65.4809		6901.46	-323.473		6896.12	-515.517
		4085.92	-237.31		4075.88	-239.381		3300.52	-42.9017		3300.54	-65.5523		6905.84	-323.533		6900.49	-515.672
		4088.43	-237.34		4078.4	-239.485		3302.63	-42.9138		3302.66	-65.631		6910.21	-323.69		6904.87	-515.669
		4090.92	-237.363		4080.89	-239.437		3304.75	-42.9575		3304.77	-65.7016		6914.59	-323.735		6909.25	-515.728
		4093.42	-237.425		4083.4	-239.459		3306.84	-43.0334		3306.85	-65.7985		6919.13	-323.853		6913.79	-515.832
		4095.92	-237.435		4085.91	-239.517		3308.93	-43.0257		3308.93	-65.8757		6923.51	-323.969		6918.17	-515.91
		4098.43	-237.509		4088.43	-239.569		3311	-43.1257		3311.01	-65.9747		6927.89	-324.074		6922.55	-516.103
		4100.94	-237.548		4090.95	-239.592		3313.09	-43.1705		3313.11	-66.046		6932.28	-324.207		6926.93	-516.138
		4103.44	-237.566		4093.43	-239.665		3315.18	-43.2124		3315.19	-66.1463		6936.65	-324.26		6931.3	-516.257
		4105.95	-237.598		4095.94	-239.663		3317.26	-43.2602		3317.26	-66.2324		6941.03	-324.408		6935.68	-516.307
		4108.46	-237.577		4098.45	-239.755		3319.33	-43.333		3319.33	-66.309		6945.4	-324.535		6940.05	-516.425
		4110.99	-237.677		4100.95	-239.813		3321.39	-43.3698		3321.4	-66.4093		6949.78	-324.585		6944.43	-516.554
		4113.48	-237.737		4103.6	-239.869		3323.48	-43.4611		3323.49	-66.4622		6954.16	-324.704		6948.82	-516.728
		4116.12	-237.721		4106.11	-239.894		3325.58	-43.4572		3325.59	-66.5513		6958.54	-324.83		6953.19	-516.733
		4118.64	-237.758		4108.59	-239.902		3327.67	-43.5311		3327.68	-66.6221		6962.92	-324.986		6957.57	-516.798
		4121.11	-237.805		4111.08	-240.01		3329.77	-43.6212		3329.8	-66.7479		6967.3	-325.065		6961.96	-516.98
		4123.6	-237.86		4113.57	-240.026		3331.88	-43.634		3331.89	-66.7635		6971.68	-325.219		6966.34	-517.069
		4126.11	-237.88		4116.07	-240.092		3333.96	-43.676		3333.97	-66.8797		6976.06	-325.225		6970.71	-517.208
		4128.6	-237.93		4118.58	-240.1		3336.05	-43.7565		3336.06	-66.9765		6980.44	-325.374		6975.09	-517.251
		4131.1	-238.012		4121.08	-240.119		3338.13	-43.7655		3338.13	-67.0686		6984.82	-325.468		6979.47	-517.222
		4133.6	-238.002		4123.59	-240.176		3340.21	-43.8202		3340.21	-67.0951		6989.19	-325.628		6983.85	-517.336
		4136.1	-238.032		4126.1	-240.245		3342.28	-43.9255		3342.28	-67.2476		6993.57	-325.67		6988.22	-517.54
		4138.6	-238.046		4128.6	-240.296		3344.36	-43.9581		3344.38	-67.261		6997.94	-325.816		6992.6	-517.549
		4141.11	-238.119		4131.09	-240.321		3346.47	-43.982		3346.5	-67.3823		7002.29	-325.888		6996.95	-517.647
		4143.61	-238.112		4133.6	-240.323		3348.6	-44.085		3348.62	-67.4751		7006.67	-326.031		7001.33	-517.86
		4146.13	-238.177		4136.11	-240.441		3350.86	-44.117		3350.87	-67.5424		7011.05	-326.126		7005.7	-517.935
		4148.64	-238.202		4138.6	-240.466		3352.95	-44.1618		3352.95	-67.6488		7015.43	-326.208		7010.08	-517.94
		4151.12	-238.256		4141.09	-240.502		3355.02	-44.2369		3355.02	-67.6935		7019.8	-326.313		7014.46	-517.977
		4153.62	-238.264		4143.58	-240.575		3357.08	-44.2751		3357.08	-67.784		7024.18	-326.44		7018.83	-518.257
		4156.11	-238.341		4146.08	-240.613		3359.15	-44.3323		3359.15	-67.8809		7028.55	-326.547		7023.21	-518.253
		4158.59	-238.358		4148.56	-240.648		3361.23	-44.341		3361.24	-67.9572		7032.92	-326.569		7027.58	-518.336
		4161.08	-238.355		4151.06	-240.701		3363.34	-44.4541		3363.35	-68.0459
		4163.59	-238.388		4153.57	-240.734		3365.44	-44.4894		3365.46	-68.1354
		4166.1	-238.426		4156.1	-240.775		3367.55	-44.5706		3367.57	-68.1873
		4168.6	-238.519		4158.6	-240.817		3369.64	-44.6051		3369.66	-68.2831
		4171.11	-238.523		4161.09	-240.862		3371.74	-44.6387		3371.74	-68.3872
		4173.61	-238.571		4163.59	-240.914		3373.81	-44.7124		3373.82	-68.4782
		4176.12	-238.62		4166.08	-240.94		3375.89	-44.7456		3375.89	-68.5331
		4178.61	-238.622		4168.57	-240.945		3377.96	-44.7657		3377.97	-68.6329
		4181.1	-238.694		4171.07	-241.045		3380.05	-44.8459		3380.05	-68.7044
		4183.6	-238.722		4173.56	-241.085		3382.13	-44.8615		3382.15	-68.8215
		4186.1	-238.747		4176.08	-241.042		3384.24	-44.9163		3384.26	-68.8531
		4188.6	-238.791		4178.59	-241.136		3386.35	-45.026		3386.38	-68.9603
		4191.1	-238.798		4181.1	-241.17		3388.48	-45.0599		3388.48	-69.0393
		4193.61	-238.883		4183.6	-241.261		3390.56	-45.1047		3390.57	-69.1214
		4196.1	-238.913		4186.09	-241.299		3392.64	-45.1864		3392.64	-69.2125
		4198.6	-238.943		4188.57	-241.327		3394.6	-45.2788		3394.48	-69.2728
		4201.09	-238.98		4191.05	-241.396		3396.56	-45.2868		3396.52	-69.3458
		4203.59	-239.046		4193.52	-241.43		3398.59	-45.309		3398.56	-69.2792
		4206.07	-239.069		4196.03	-241.422		3400.81	-45.3623		3400.83	-69.4341
		4208.56	-239.114		4198.53	-241.544		3402.95	-45.4556		3402.96	-69.5113
		4211.06	-239.129		4201.04	-241.534		3405.08	-45.5769		3405.05	-69.5931
		4213.57	-239.14		4203.55	-241.595		3407.1	-45.5133		3407.04	-69.6696
		4216.05	-239.201		4206.05	-241.676		3409.04	-45.5591		3409.08	-69.7734
		4218.55	-239.256		4208.55	-241.674		3411.12	-45.6089		3411.07	-69.8471
		4221.06	-239.308		4211.05	-241.683		3413.13	-45.7441		3413.1	-69.9506
		4223.57	-239.339		4213.54	-241.719		3415.09	-45.7891		3414.98	-69.9739
		4226.01	-239.396		4215.95	-241.789		3416.99	-45.7367		3416.92	-70.1044
		4228.48	-239.37		4218.44	-241.839		3418.99	-45.9266		3419.03	-70.1702
		4230.91	-239.379		4220.8	-241.92		3421.12	-45.9333		3421.15	-70.2103
		4233.22	-239.463		4223.18	-241.913		3423.25	-45.9055		3423.29	-70.3629
		4235.7	-239.474		4225.66	-242.003		3425.35	-46.0529		3425.38	-70.4112
		4238.19	-239.606		4228.16	-241.973		3427.48	-46.0627		3427.5	-70.4923
		4240.69	-239.584		4230.65	-242.058		3429.61	-46.0543		3429.64	-70.6018
		4243.17	-239.61		4233.14	-242.096		3431.74	-46.2139		3431.77	-70.6929
		4245.66	-239.638		4235.63	-242.221		3433.86	-46.3313		3433.85	-70.7889
		4248.16	-239.611		4238.14	-242.176		3435.95	-46.2984		3435.99	-70.8795
		4250.5	-239.662		4240.43	-242.202		3438.01	-46.3578		3437.99	-70.9496
		4252.96	-239.702		4242.93	-242.302		3440.04	-46.4382		3440.03	-71.0367
		4255.45	-239.781		4245.42	-242.314		3442.09	-46.4187		3442.09	-71.1226
		4257.95	-239.77		4247.91	-242.379		3444.15	-46.5267		3444.13	-71.1969
		4260.45	-239.853		4250.42	-242.418		3446.19	-46.5468		3446.35	-71.2693
		4262.95	-239.883		4252.92	-242.465		3448.41	-46.5698		3448.37	-71.3673
		4265.44	-239.943		4255.42	-242.496		3450.44	-46.6522		3450.44	-71.4568
		4267.93	-239.977		4257.94	-242.54		3452.51	-46.6974		3452.47	-71.5607
		4270.44	-240.005		4260.44	-242.637		3454.55	-46.7405		3454.54	-71.6332
		4272.94	-240.06		4262.93	-242.646		3456.61	-46.8151		3456.62	-71.7464
		4275.44	-240.074		4265.44	-242.688		3458.64	-46.9081		3458.58	-71.7679
		4277.96	-240.116		4267.94	-242.708		3460.54	-46.9576		3460.58	-71.8786
		4280.46	-240.12		4270.45	-242.76		3462.69	-47.0265		3462.66	-71.9597
		4282.99	-240.177		4272.95	-242.781		3464.67	-47.1807		3464.65	-72.0756
		4285.47	-240.208		4275.44	-242.86		3466.75	-47.3373		3466.78	-72.1131
		4287.98	-240.259		4277.94	-242.896		3468.84	-47.4484		3468.86	-72.251
		4290.47	-240.292		4280.44	-242.901		3470.96	-47.5466		3470.99	-72.2922
		4292.95	-240.301		4282.91	-242.996		3472.99	-47.5661		3473.01	-72.3839
		4295.44	-240.38		4285.41	-243.023		3475.06	-47.6669		3475.06	-72.4523
		4297.94	-240.407		4287.92	-243.047		3477.13	-47.6744		3477.13	-72.5796
		4300.44	-240.422		4290.42	-243.14		3479.19	-47.696		3479.18	-72.607
		4302.95	-240.444		4292.95	-243.212		3481.23	-47.628		3481.1	-72.7424
		4305.46	-240.534		4295.45	-243.256		3483.1	-47.6959		3483.1	-72.7824
		4307.96	-240.557		4297.96	-243.238		3485.17	-47.6539		3485.17	-72.8718
		4310.46	-240.544		4300.45	-243.324		3487.25	-47.6463		3487.26	-72.9758
		4312.97	-240.638		4302.96	-243.3		3489.34	-47.6786		3489.34	-73.086
		4315.48	-240.672		4305.46	-243.338		3491.41	-47.6423		3491.41	-73.135
		4317.99	-240.709		4307.97	-243.379		3493.47	-47.5527		3493.46	-73.2468
		4320.5	-240.762		4310.46	-243.452		3495.52	-47.4355		3495.52	-73.3064
		4322.99	-240.725		4312.97	-243.495		3497.58	-47.3563		3497.57	-73.4242
		4325.48	-240.771		4315.45	-243.628		3499.63	-47.3227		3499.62	-73.4859
		4327.98	-240.832		4317.95	-243.569		3501.69	-47.2753		3501.68	-73.5717
		4330.46	-240.863		4320.44	-243.672		3503.74	-47.2722		3503.71	-73.6883
		4332.97	-240.826		4322.95	-243.662		3505.77	-47.1894		3505.76	-73.7809
		4335.46	-240.95		4325.46	-243.743		3507.81	-47.2396		3507.8	-73.8286
		4337.98	-240.989		4327.98	-243.771		3509.86	-47.1975		3509.85	-73.9176
		4340.48	-240.995		4330.49	-243.829		3511.9	-47.1838		3511.89	-73.9892
		4343	-241.066		4333	-243.761		3513.89	-47.202		3513.76	-74.105
		4345.52	-241.08		4335.51	-243.959		3515.75	-47.2265		3515.67	-74.1997
		4348.03	-241.125		4338.02	-243.933		3517.58	-47.1922		3517.42	-74.232
		4350.54	-241.16		4340.5	-243.961		3519.37	-47.1857		3519.31	-74.349
		4353.03	-241.172		4342.99	-244.062		3521.38	-47.2086		3521.38	-74.4344
		4355.52	-241.212		4345.49	-244.116		3523.47	-47.222		3523.49	-74.4984
		4358.02	-241.216		4347.98	-244.112		3525.56	-47.2668		3525.56	-74.7065
		4360.51	-241.304		4350.49	-244.164		3527.51	-47.1959		3527.51	-74.8238
		4363.02	-241.306		4353	-244.229		3529.58	-47.2228		3529.6	-74.909
		4365.51	-241.348		4355.51	-244.293		3531.67	-47.2332		3531.64	-75.0071
		4368.01	-241.353		4358	-244.292		3533.64	-47.2472		3533.62	-75.0865
		4370.5	-241.413		4360.5	-244.367		3535.57	-47.2264		3535.53	-75.1715
		4373.02	-241.42		4363.01	-244.369		3537.5	-47.2411		3537.43	-75.226
		4375.53	-241.518		4365.5	-244.404		3539.43	-47.2637		3539.37	-75.3025
		4378.04	-241.54		4368	-244.502		3541.48	-47.2539		3541.52	-75.416
		4380.52	-241.595		4370.49	-244.524		3543.63	-47.2585		3543.65	-75.441
		4383.03	-241.556		4372.99	-244.582		3545.74	-47.2465		3545.67	-75.5218
		4385.52	-241.719		4375.49	-244.637		3547.7	-47.1848		3547.66	-75.5891
		4388.02	-241.757		4377.99	-244.636		3549.71	-47.226		3549.7	-75.8458
		4390.51	-241.68		4380.49	-244.719		3551.7	-47.1975		3551.73	-75.8885
		4393	-241.792		4382.99	-244.762		3553.72	-47.1892		3553.71	-76.0867
		4395.52	-241.862		4385.51	-244.785		3555.73	-47.1886		3555.72	-76.2749
		4398.02	-241.794		4388.01	-244.862		3557.71	-47.1804		3557.66	-76.4076
		4400.52	-241.907		4390.51	-244.924		3559.73	-47.2082		3559.73	-76.3466
		4403.01	-241.94		4393	-244.96		3561.81	-47.1977		3561.83	-76.4266
		4405.53	-241.975		4395.52	-245.008		3563.94	-47.1516		3563.96	-76.4997
		4408.04	-242.003		4398.03	-245.015		3566.04	-47.2279		3565.95	-76.5235
		4410.56	-242.01		4400.54	-245.101		3568.01	-47.1629		3568	-76.5529
		4413.08	-242.085		4403.04	-245.125		3570.07	-47.1967		3570.06	-76.5665
		4415.57	-242.091		4405.54	-245.154		3572.11	-47.1884		3572.09	-76.5119
		4418.23	-242.167		4408.22	-245.209		3574.15	-47.1699		3574.15	-76.5621
		4420.74	-242.137		4410.72	-245.296		3576.21	-47.1941		3576.2	-76.5413
		4423.26	-242.213		4413.22	-245.304		3578.23	-47.1885		3578.22	-76.5186
		4425.75	-242.21		4415.71	-245.358		3580.29	-47.1497		3580.29	-76.4847
		4428.24	-242.23		4418.21	-245.398		3582.35	-47.1768		3582.34	-76.3609
		4430.76	-242.336		4420.73	-245.412		3584.4	-47.2182		3584.39	-76.223
		4433.26	-242.355		4423.23	-245.472		3586.44	-47.1866		3586.44	-76.168
		4435.75	-242.406		4425.73	-245.495		3588.49	-47.1947		3588.48	-76.1561
		4438.25	-242.44		4428.24	-245.583		3590.54	-47.1749		3590.53	-76.0945
		4440.75	-242.459		4430.75	-245.627		3592.59	-47.2624		3592.58	-76.1006
		4443.26	-242.513		4433.25	-245.696		3594.64	-47.1977		3594.62	-76.0633
		4445.76	-242.531		4435.75	-245.684		3596.68	-47.2227		3596.67	-76.0787
		4448.28	-242.58		4438.27	-245.669		3598.7	-47.2569		3598.69	-76.0334
		4450.81	-242.644		4440.8	-245.756		3600.75	-47.1898		3600.72	-76.0363
		4453.33	-242.667		4443.29	-245.808		3602.78	-47.2275		3602.76	-76.0186
		4455.83	-242.704		4445.79	-245.879		3604.81	-47.2286		3604.8	-75.9909
		4458.32	-242.71		4448.28	-245.869		3606.85	-47.2017		3606.84	-75.9859
		4460.81	-242.705		4450.78	-246.016		3608.89	-47.2468		3608.88	-75.9937
		4463.3	-242.772		4453.26	-246.025		3610.94	-47.2258		3610.92	-75.97
		4465.79	-242.868		4455.76	-246.05		3612.98	-47.2049		3612.97	-75.9954
		4468.28	-242.871		4458.26	-246.096		3615.03	-47.2269		3615.03	-75.966
		4470.78	-242.885		4460.77	-246.132		3617.09	-47.2758		3617.08	-75.9735
		4473.28	-242.952		4463.28	-246.186		3619.14	-47.2034		3619.13	-75.9426
		4475.79	-242.903		4465.78	-246.241		3621.19	-47.2143		3621.18	-75.988
		4478.29	-243.003		4468.29	-246.266		3623.23	-47.2167		3623.22	-75.9541
		4480.8	-243.045		4470.77	-246.308		3625.28	-47.2132		3625.27	-75.9525
		4483.31	-243.084		4473.27	-246.335		3627.33	-47.2163		3627.31	-75.9336
		4485.8	-243.113		4475.76	-246.415		3629.37	-47.2235		3629.36	-75.9531
		4488.29	-243.147		4478.25	-246.442		3631.42	-47.2181		3631.41	-75.9591
		4490.8	-243.199		4480.76	-246.476		3633.47	-47.2353		3633.46	-75.9592
		4493.3	-243.229		4483.28	-246.511		3635.52	-47.2322		3635.52	-75.9248
		4495.8	-243.242		4485.78	-246.546		3637.56	-47.2477		3637.56	-75.9596
		4498.31	-243.285		4488.3	-246.6		3639.62	-47.2264		3639.61	-75.9245
		4500.81	-243.344		4490.8	-246.662		3641.67	-47.2193		3641.66	-75.9374
		4503.3	-243.386		4493.29	-246.695		3643.72	-47.2618		3643.68	-75.9594
		4505.81	-243.379		4495.8	-246.748		3645.73	-47.2633		3645.71	-75.9269
		4508.32	-243.43		4498.27	-246.798		3647.77	-47.2422		3647.76	-75.9646
		4510.8	-243.461		4500.77	-246.818		3649.82	-47.2803		3649.81	-75.9682
		4513.3	-243.519		4503.26	-246.871		3651.86	-47.2826		3651.85	-75.9031
		4515.79	-243.538		4505.76	-246.914		3653.91	-47.253		3653.9	-75.9139
		4518.27	-243.547		4508.24	-246.936		3655.96	-47.2653		3655.95	-75.9331
		4520.76	-243.651		4510.75	-247.028		3658.02	-47.2929		3658.02	-75.9216
		4523.26	-243.619		4513.27	-247.062		3660.08	-47.3162		3660.08	-75.9215
		4525.69	-243.685		4515.68	-247.116		3662.14	-47.3304		3662.13	-75.9376
		4528.19	-243.732		4518.15	-247.16		3664.2	-47.2803		3664.18	-75.9211
		4530.62	-243.734		4520.72	-247.186		3666.25	-47.316		3666.24	-75.9177
		4533.26	-243.81		4523.21	-247.249		3668.3	-47.2614		3668.29	-75.9203
		4535.73	-243.818		4525.69	-247.288		3670.36	-47.2823		3670.28	-75.9123
		4538.23	-243.823		4528.2	-247.334		3672.34	-47.2967		3672.34	-75.9163
		4540.72	-243.96		4530.69	-247.362		3674.4	-47.2984		3674.39	-75.9149
		4543.21	-243.895		4533.19	-247.432		3676.45	-47.3372		3676.44	-75.9221
		4545.72	-243.995		4535.7	-247.466		3678.51	-47.2868		3678.5	-75.9453
		4548.23	-244.02		4538.23	-247.504		3680.56	-47.3452		3680.55	-75.9124
		4550.74	-244.039		4540.75	-247.573		3682.6	-47.3049		3682.58	-75.9488
		4553.26	-244.079		4543.26	-247.585		3684.64	-47.3201		3684.63	-75.958
		4555.76	-244.166		4545.75	-247.677		3686.69	-47.316		3686.67	-75.9573
		4558.26	-244.153		4548.25	-247.693		3688.73	-47.3129		3688.73	-75.9173
		4560.76	-244.168		4550.75	-247.736		3690.78	-47.3164		3690.77	-75.9052
		4563.27	-244.202		4553.25	-247.738		3692.83	-47.3616		3692.81	-75.9487
		4565.79	-244.266		4555.78	-247.864		3694.87	-47.3466		3694.86	-75.9251
		4568.31	-244.285		4558.27	-247.883		3696.92	-47.3679		3696.91	-75.9276
		4570.79	-244.292		4560.75	-247.886		3698.96	-47.2964		3698.94	-75.8952
		4573.28	-244.345		4563.25	-247.988		3701.01	-47.3549		3700.99	-75.9289
		4575.8	-244.392		4565.77	-248.002		3703.05	-47.357		3703.04	-75.9015
		4578.3	-244.425		4568.28	-248.101		3705.1	-47.2979		3705.09	-75.9056
		4580.8	-244.455		4570.79	-248.044		3707.14	-47.2887		3707.13	-75.9108
		4583.31	-244.48		4573.3	-248.131		3709.19	-47.3634		3709.19	-75.9238
		4585.82	-244.515		4575.82	-248.176		3711.24	-47.3638		3711.23	-75.9206
		4588.33	-244.563		4578.33	-248.185		3713.28	-47.3306		3713.28	-75.9272
		4590.83	-244.63		4580.82	-248.287		3715.34	-47.3529		3715.33	-75.9276
		4593.32	-244.631		4583.31	-248.299		3717.41	-47.3591		3717.42	-75.9275
		4595.82	-244.686		4585.81	-248.325		3719.49	-47.3877		3719.49	-75.919
		4598.33	-244.747		4588.48	-248.423		3721.56	-47.3792		3721.56	-75.9443
		4600.98	-244.725		4590.98	-248.456		3723.64	-47.332		3723.65	-75.9142
		4603.48	-244.747		4593.47	-248.524		3725.72	-47.331		3725.74	-75.9642
		4605.98	-244.838		4595.96	-248.534		3727.81	-47.3547		3727.81	-75.9226
		4608.5	-244.839		4598.48	-248.563		3729.87	-47.3789		3729.87	-75.9075
		4611.02	-244.849		4601	-248.589		3731.93	-47.3599		3731.92	-75.9112
		4613.54	-244.926		4603.52	-248.652		3733.99	-47.356		3733.98	-75.9469
		4616.05	-244.944		4606.01	-248.742		3736.04	-47.4031		3736.03	-75.9121
		4618.55	-245.004		4608.52	-248.73		3738.08	-47.3368		3738.07	-75.9482
		4621.04	-244.994		4611	-248.821		3740.13	-47.3813		3740.13	-75.9402
		4623.54	-245.071		4613.51	-248.802		3742.2	-47.4341		3742.19	-75.9562
		4626.2	-245.111		4616.15	-248.907		3744.25	-47.3967		3744.24	-75.9238
		4628.68	-245.153		4618.65	-248.917		3746.3	-47.3568		3746.29	-75.9038
		4631.18	-245.148		4621.14	-249.01		3748.34	-47.3642		3748.26	-75.9233
		4633.67	-245.19		4623.63	-249.005		3750.31	-47.3422		3750.3	-75.939
		4636.18	-245.22		4626.16	-249.04		3752.35	-47.415		3752.32	-75.9439
		4638.69	-245.261		4628.66	-249.125		3754.34	-47.3583		3754.33	-75.8815
		4641.2	-245.265		4631.18	-249.17		3756.38	-47.417		3756.37	-75.8667
		4643.69	-245.351		4633.68	-249.224		3758.43	-47.3969		3758.42	-75.9327
		4646.21	-245.375		4636.19	-249.284		3760.48	-47.4414		3760.44	-75.9147
		4648.71	-245.411		4638.71	-249.346		3762.47	-47.4149		3762.42	-75.9279
		4651.22	-245.458		4641.21	-249.387		3764.42	-47.4049		3764.38	-75.9599
		4653.73	-245.457		4643.71	-249.374		3766.38	-47.4598		3766.33	-75.9203
		4656.24	-245.535		4646.2	-249.41		3768.43	-47.4135		3768.45	-75.9293
		4658.74	-245.533		4648.7	-249.467		3770.57	-47.4666		3770.59	-75.9179
		4661.23	-245.592		4651.19	-249.569		3772.6	-47.4689		3772.56	-75.9369
		4663.71	-245.621		4653.68	-249.578		3774.64	-47.4115		3774.59	-75.9212
		4666.22	-245.716		4656.19	-249.665		3776.56	-47.4624		3776.51	-75.9475
		4668.72	-245.69		4658.69	-249.565		3778.47	-47.4139		3778.38	-75.9506
		4671.22	-245.721		4661.21	-249.676		3780.47	-47.4824		3780.5	-75.948
		4673.74	-245.772		4663.74	-249.731		3782.47	-47.4628		3782.46	-75.9813
		4676.26	-245.797		4666.26	-249.782		3784.52	-47.4654		3784.51	-75.9412
		4678.76	-245.849		4668.76	-249.859		3786.58	-47.4547		3786.57	-75.9308
		4681.27	-245.858		4671.26	-249.83		3788.63	-47.4797		3788.62	-75.9353
		4683.77	-245.882		4673.76	-249.913		3790.68	-47.459		3790.67	-75.9534
		4686.3	-245.931		4676.27	-249.974		3792.73	-47.4611		3792.72	-75.9533
		4688.81	-245.979		4678.78	-250.005		3794.78	-47.4134		3794.78	-75.9374
		4691.3	-246.029		4681.27	-250.079		3796.84	-47.4684		3796.82	-75.9222
		4693.8	-246.023		4683.77	-250.103		3798.88	-47.4803		3798.87	-75.9379
		4696.3	-246.053		4686.26	-250.084		3800.93	-47.6235		3800.92	-75.9438
		4698.8	-246.11		4688.77	-250.223		3802.98	-47.6562		3802.97	-75.9396
		4701.29	-246.138		4691.27	-250.271		3805.03	-47.724		3805.03	-75.9471
		4703.79	-246.158		4693.77	-250.306		3807.09	-47.7988		3807.08	-75.9419
		4706.29	-246.241		4696.27	-250.374		3809.13	-47.9062		3809.12	-75.9678
		4708.78	-246.232		4698.78	-250.406		3811.17	-47.9417		3811.15	-75.9764
		4711.29	-246.275		4701.29	-250.398		3813.21	-47.938		3813.2	-75.9767
		4713.79	-246.309		4703.78	-250.464		3815.27	-47.8564		3815.25	-75.959
		4716.29	-246.355		4706.28	-250.491		3817.31	-47.9438		3817.3	-75.9539
		4718.8	-246.399		4708.78	-250.557		3819.36	-47.9837		3819.34	-75.9772
		4721.32	-246.4		4711.3	-250.533		3821.4	-47.9817		3821.39	-75.9761
		4723.84	-246.483		4713.8	-250.592		3823.45	-47.9917		3823.44	-75.9929
		4726.33	-246.473		4716.29	-250.681		3825.5	-47.9811		3825.48	-75.9346
		4728.83	-246.54		4718.79	-250.751		3827.51	-48.0143		3827.5	-75.9622
		4731.32	-246.578		4721.29	-250.741		3829.55	-47.9622		3829.54	-75.9831
		4733.84	-246.611		4723.81	-250.82		3831.6	-47.8658		3831.6	-75.9666
		4736.34	-246.646		4726.32	-250.824		3833.66	-47.771		3833.65	-75.9771
		4738.84	-246.663		4728.82	-250.915		3835.71	-47.722		3835.7	-75.9845
		4741.35	-246.689		4731.35	-250.927		3837.76	-47.7402		3837.75	-75.9447
		4743.85	-246.745		4733.85	-251		3839.8	-47.6289		3839.79	-75.9559
		4746.36	-246.689		4736.35	-251.033		3841.84	-47.6399		3841.83	-75.9404
		4748.86	-246.817		4738.85	-251.081		3843.88	-47.6366		3843.85	-75.9852
		4751.38	-246.847		4741.34	-251.114		3845.89	-47.604		3845.88	-75.9723
		4753.86	-246.823		4743.82	-251.191		3847.93	-47.5686		3847.91	-75.9991
		4756.36	-246.881		4746.32	-251.183		3849.98	-47.5782		3849.97	-75.9862
		4758.86	-246.918		4748.83	-251.281		3852.02	-47.5818		3852.01	-76.0005
		4761.36	-246.963		4751.33	-251.249		3854.07	-47.5619		3854.06	-75.9991
		4763.86	-246.983		4753.84	-251.334		3856.12	-47.5533		3856.11	-75.9967
		4766.36	-247.02		4756.34	-251.445		3858.16	-47.5654		3858.15	-75.9749
		4768.86	-247.046		4758.86	-251.43		3860.2	-47.543		3860.2	-75.9643
		4771.38	-247.079		4761.37	-251.489		3862.26	-47.4972		3862.24	-75.9697
		4773.89	-247.113		4763.88	-251.514		3864.3	-47.4939		3864.29	-76.0079
		4776.54	-247.179		4766.52	-251.599		3866.35	-47.5953		3866.34	-76.0219
		4779.04	-247.182		4769.02	-251.589		3868.4	-47.5179		3868.38	-76.0027
		4781.52	-247.227		4771.51	-251.639		3870.43	-47.5409		3870.42	-75.9989
		4784.03	-247.232		4774.03	-251.72		3872.48	-47.5983		3872.46	-76.0012
		4786.54	-247.317		4776.54	-251.741		3874.51	-47.5429		3874.46	-76.0096
		4789.05	-247.348		4779.04	-251.815		3876.52	-47.5913		3876.49	-76.0045
		4791.56	-247.366		4781.55	-251.864		3878.51	-47.5199		3878.36	-76.0189
		4794.07	-247.386		4784.03	-251.88		3880.37	-47.5347		3880.29	-76.0014
		4796.57	-247.458		4786.52	-251.941		3882.3	-47.55		3882.26	-76.0335
		4799.06	-247.49		4789.02	-251.95		3884.27	-47.5129		3884.21	-76.0018
		4801.56	-247.517		4791.53	-252.001		3886.21	-47.5081		3886.14	-76.0381
		4804.06	-247.545		4794.02	-252.022		3888.12	-47.5336		3887.95	-76.0144
		4806.55	-247.575		4796.54	-252.102		3889.89	-47.563		3889.87	-76.002
		4809.06	-247.675		4799.05	-252.063		3891.93	-47.5112		3891.87	-76.0219
		4811.57	-247.654		4801.57	-252.189		3893.92	-47.5037		3893.8	-76.0914
		4814.08	-247.709		4804.08	-252.232		3895.81	-47.5286		3895.8	-76.2415
		4816.57	-247.721		4806.56	-252.296		3897.85	-47.5461		3897.83	-76.3956
		4819.08	-247.762		4809.07	-252.31		3899.88	-47.4723		3899.87	-76.4595
		4821.6	-247.845		4811.56	-252.376		3901.92	-47.5215		3901.91	-76.5494
		4824.08	-247.827		4814.04	-252.429		3903.93	-47.5025		3903.89	-76.5655
		4826.49	-247.888		4816.46	-252.465		3905.89	-47.513		3905.88	-76.5785
		4828.98	-247.908		4818.93	-252.508		3907.84	-47.5023		3907.78	-76.5766
		4831.43	-247.941		4821.43	-252.53		3909.79	-47.5442		3909.71	-76.6756
		4833.94	-247.972		4823.92	-252.606		3911.77	-47.5104		3911.76	-76.6128
		4836.45	-248.01		4826.44	-252.646		3913.82	-47.5407		3913.76	-76.6282
		4838.97	-248.006		4828.94	-252.697		3915.79	-47.5023		3915.81	-76.6471
		4841.47	-248.094		4831.43	-252.753		3917.88	-47.5346		3917.89	-76.6449
		4843.97	-248.105		4833.94	-252.756		3919.96	-47.5518		3919.97	-76.66
		4846.46	-248.137		4836.43	-252.839		3922.05	-47.5023		3922.03	-76.662
		4848.95	-248.197		4838.91	-252.87		3924.1	-47.5066		3924.11	-76.5986
		4851.44	-248.232		4841.4	-252.886		3926.19	-47.4998		3926.2	-76.4584
		4853.94	-248.231		4843.92	-252.95		3928.26	-47.4498		3928.25	-76.4106
		4856.44	-248.25		4846.44	-253.037		3930.31	-47.5087		3930.31	-76.3238
		4858.93	-248.305		4848.93	-252.991		3932.37	-47.505		3932.36	-76.3106
		4861.44	-248.323		4851.43	-253.181		3934.43	-47.504		3934.42	-76.2984
		4863.94	-248.371		4853.92	-253.142		3936.47	-47.5304		3936.47	-76.2227
		4866.45	-248.439		4856.43	-253.23		3938.53	-47.5562		3938.53	-76.2095
		4868.95	-248.468		4858.93	-253.202		3940.59	-47.4875		3940.57	-76.1851
		4871.47	-248.488		4861.43	-253.252		3942.64	-47.537		3942.64	-76.2099
		4873.96	-248.511		4863.92	-253.302		3944.7	-47.4953		3944.69	-76.1794
		4876.45	-248.552		4866.42	-253.339		3946.76	-47.466		3946.75	-76.178
		4878.95	-248.582		4868.92	-253.382		3948.81	-47.5156		3948.81	-76.1481
		4881.45	-248.638		4871.41	-253.477		3950.87	-47.5096		3950.86	-76.1348
		4883.94	-248.651		4873.93	-253.479		3952.93	-47.5404		3952.92	-76.1291
		4886.46	-248.738		4876.44	-253.607		3954.98	-47.469		3954.97	-76.1217
		4888.95	-248.736		4878.95	-253.566		3957.03	-47.5271		3957.02	-76.1134
		4891.45	-248.757		4881.6	-253.604		3959.08	-47.4964		3959.07	-76.1422
		4894.12	-248.774		4884.09	-253.638		3961.13	-47.4701		3961.12	-76.0747
		4896.61	-248.876		4886.61	-253.736		3963.18	-47.4807		3963.17	-76.0786
		4899.13	-248.837		4889.11	-253.737		3965.23	-47.4815		3965.22	-76.0803
		4901.63	-248.882		4891.63	-253.837		3967.28	-47.5197		3967.27	-76.1014
		4904.13	-248.934		4894.13	-253.866		3969.33	-47.4929		3969.31	-76.0776
		4906.63	-248.999		4896.62	-253.882		3971.38	-47.4792		3971.38	-76.0721
		4909.13	-248.994		4899.12	-253.934		3973.43	-47.4853		3973.42	-76.0872
		4911.65	-249.02		4901.63	-253.959		3975.47	-47.4715		3975.46	-76.0804
		4914.17	-249.088		4904.16	-254.028		3977.52	-47.4791		3977.51	-76.0766
		4916.69	-249.086		4906.64	-254.099		3979.57	-47.4764		3979.56	-76.0644
		4919.17	-249.092		4909.13	-254.098		3981.62	-47.4757		3981.61	-76.0581
		4921.67	-249.153		4911.64	-254.135		3983.67	-47.5224		3983.66	-76.0576
		4924.17	-249.188		4914.14	-254.223		3985.71	-47.4828		3985.7	-76.034
		4926.68	-249.212		4916.65	-254.219		3987.76	-47.4758		3987.75	-76.0669
		4929.2	-249.277		4919.16	-254.288		3989.81	-47.5227		3989.8	-76.066
		4931.7	-249.293		4921.67	-254.269		3991.86	-47.4892		3991.85	-76.0405
		4934.2	-249.299		4924.18	-254.388		3993.91	-47.4999		3993.9	-76.0566
		4936.87	-249.336		4926.84	-254.46		3995.96	-47.4556		3995.95	-76.0647
		4939.37	-249.417		4929.33	-254.505		3998	-47.4961		3997.99	-76.0579
		4941.87	-249.431		4931.84	-254.582		4000.05	-47.4841		4000.04	-76.0487
		4944.36	-249.489		4934.33	-254.605		4002.1	-47.4786		4002.09	-76.0234
		4946.85	-249.498		4936.84	-254.621		4004.14	-47.5258		4004.13	-76.0176
		4949.37	-249.565		4939.35	-254.649		4006.18	-47.4411		4006.16	-76.0375
		4951.88	-249.621		4941.88	-254.704		4008.22	-47.4416		4008.2	-76.0385
		4954.38	-249.629		4944.38	-254.792		4010.26	-47.4745		4010.25	-76.0151
		4956.89	-249.662		4946.88	-254.851		4012.27	-47.4993		4012.24	-76.0268
		4959.39	-249.689		4949.37	-254.845		4014.29	-47.4311		4014.21	-76.0173
		4961.9	-249.734		4951.89	-254.882		4016.19	-47.5328		4016.08	-76.0065
		4964.42	-249.744		4954.39	-254.954		4018.08	-47.479		4018.04	-76.0014
		4966.92	-249.808		4956.89	-255.024		4020.07	-47.5189		4020.06	-76.009
		4969.42	-249.795		4959.38	-255.059		4022.13	-47.5242		4022.12	-75.9853
		4971.9	-249.846		4961.86	-255.066		4024.19	-47.4528		4024.22	-76.0278
		4974.4	-249.905		4964.37	-255.149		4026.32	-47.4736		4026.34	-76.0086
		4976.88	-249.921		4966.87	-255.166		4028.42	-47.4602		4028.36	-76.0003
		4979.38	-249.972		4969.39	-255.231		4030.43	-47.4896		4030.38	-76.0232
		4981.89	-250.004		4971.9	-255.228		4032.46	-47.4356		4032.46	-76.0111
		4984.39	-249.998		4974.38	-255.299		4034.55	-47.5092		4034.56	-76.0107
		4986.9	-250.033		4976.88	-255.348		4036.63	-47.5266		4036.65	-75.9847
		4989.42	-250.117		4979.41	-255.406		4038.73	-47.4751		4038.74	-75.9892
		4991.95	-250.133		4981.91	-255.414		4040.81	-47.508		4040.74	-76.0019
		4994.44	-250.162		4984.41	-255.43		4042.79	-47.461		4042.68	-75.9907
		4996.94	-250.177		4986.9	-255.538		4044.61	-47.4374		4044.61	-75.9784
		4999.43	-250.244		4989.39	-255.589		4046.69	-47.5164		4046.69	-75.9869
		5001.93	-250.265		4991.89	-255.632		4048.71	-47.5323		4048.72	-76.001
		5004.41	-250.265		4994.4	-255.658		4050.79	-47.4817		4050.8	-76.0006
		5006.93	-250.364		4998.53	-255.74		4052.84	-47.4821		4052.75	-75.9872
		5011.23	-250.353		5001.51	-255.78		4054.82	-47.4312		4054.82	-75.994
		5014.03	-250.37		5004.01	-255.855		4056.88	-47.5109		4056.88	-75.9956
		5016.53	-250.406		5006.53	-255.926		4058.88	-47.4766		4058.88	-75.9855
		5019.05	-250.469		5009.05	-255.929		4060.96	-47.4954		4060.98	-75.9975
		5021.55	-250.527		5011.55	-255.991		4063.07	-47.4851		4063.12	-75.9972
		5024.06	-250.567		5014.05	-255.986		4065.2	-47.5165		4065.23	-75.9612
		5026.55	-250.601		5016.55	-256.036		4067.33	-47.4916		4067.33	-75.9969
		5029.07	-250.609		5019.06	-256.082		4069.44	-47.4555		4069.49	-75.9905
		5031.57	-250.628		5021.55	-256.13		4071.6	-47.52		4071.63	-75.9874
		5034.08	-250.685		5024.04	-256.226		4073.74	-47.4948		4073.73	-75.9856
		5036.56	-250.689		5026.53	-256.208		4075.76	-47.5345		4075.75	-75.9859
		5039.06	-250.738		5029.03	-256.295		4077.82	-47.4979		4077.82	-75.9769
		5041.58	-250.775		5031.55	-256.338		4079.88	-47.4438		4079.88	-75.9773
		5044.09	-250.846		5034.05	-256.395		4081.94	-47.4894		4081.94	-75.972
		5046.59	-250.851		5036.57	-256.432		4084	-47.4877		4084	-75.9471
		5049.09	-250.884		5039.09	-256.454		4086.07	-47.5082		4086.06	-75.9289
		5051.61	-250.92		5041.6	-256.519		4088.11	-47.448		4088.1	-75.9707
		5054.11	-250.95		5044.1	-256.591		4090.15	-47.6097		4090.15	-75.9947
		5056.61	-250.999		5046.6	-256.635		4092.2	-47.614		4092.19	-75.9256
		5059.12	-251.011		5049.1	-256.647		4094.26	-47.7506		4094.25	-75.9764
		5061.63	-251.021		5051.61	-256.698		4096.31	-47.8481		4096.3	-75.9637
		5064.15	-251.091		5054.11	-256.739		4098.36	-48.0245		4098.36	-75.9192
		5066.64	-251.103		5056.61	-256.772		4100.42	-48.0416		4100.42	-75.9609
		5069.14	-251.147		5059.1	-256.804		4102.48	-48.1856		4102.47	-75.9739
		5071.63	-251.169		5061.6	-256.848		4104.54	-48.3016		4104.54	-75.9477
		5074.14	-251.213		5064.27	-256.958		4106.61	-48.3673		4106.6	-75.9827
		5076.8	-251.236		5066.76	-256.986		4108.67	-48.3965		4108.67	-75.974
[truncated: 6,177 more rows]

## Sheet: Supplementary Figure 8a
Supplementary Figure 8a
			Fluorescence intensity [a.u.]						Fluorescence intensity [a.u.]
	ThT Data	Time [s]	Sample 1	Sample 2	Sample 3		Trp Fluorescence Data		Sample 1		Sample 2		Sample 3
		0	1807	1780	1647			Time [s]	310 nm	340 nm	310 nm	340 nm	310 nm	340 nm
		10	1761	1760	1662			0	1896	1520	1062	771	1107	967
In the figure, the data in red are not shown. The data before the injection represent the pH2 value of the ThT fluorescence, while after injection a period of time is needed for ThT to equilibrate.		20	1781	1782	1646			15	1845	1644	1050	838	1143	1000
		30	1768	1782	1638			30	1893	1755	1045	845	1179	1007
		40	1762	1768	1631			45	1870	1832	1025	931	1146	1066
		50	1751	1762	1644			60	1798	1908	1057	949	1184	1141
		60	1765	1769	1641			75	1804	1919	1085	959	1156	1140
		70	1760	1755	1632			90	1772	1957	1081	1038	1151	1155
		80	1749	1753	1615			105	1870	2060	1081	1062	1136	1185
		90	Inj.	Inj.	Inj.			120	1821	2049	1097	1143	1130	1229
		100	6225	6681	6166			135	1790	2134	1131	1146	1101	1179
		110	7400	8078	7441			150	1767	2108	1098	1231	1095	1221
		120	8126	8911	8081			165	1771	2132	1099	1210	1137	1238
		130	8584	9316	8536			180	1737	2128	1120	1284	1106	1248
		140	8894	9600	8707			195	1818	2241	1080	1324	1111	1294
		150	9092	9810	8879			210	1819	2249	1153	1320	1125	1290
		160	9163	9784	8970			225	1738	2235	1142	1392	1133	1293
		170	9074	9631	9054			240	1724	2216	1169	1374	1147	1339
		180	9084	9422	9035			255	1753	2258	1158	1424	1049	1289
		190	9039	9299	9001			270	1651	2241	1086	1440	1051	1319
		200	8916	9049	8987			285	1529	2163	1127	1479	1116	1385
		210	8806	8856	9010			300	1531	2178	1128	1462	1032	1384
		220	8647	8663	8933			315	1550	2215	1157	1491	1085	1368
		230	8462	8463	8943			330	1466	2232	1062	1529	1096	1392
		240	8304	8233	8867			345	1471	2241	1129	1533	1092	1418
		250	8194	8026	8690			360	1518	2204	1136	1567	1061	1449
		260	8019	7883	8564			375	1504	2268	1151	1600	1070	1421
		270	7726	7737	8365			390	1523	2289	1178	1591	1109	1461
		280	7625	7625	8131			405	1536	2226	1148	1681	1073	1468
		290	7401	7590	7910			420	1516	2356	1137	1626	1116	1483
		300	7320	7491	7878			435	1517	2363	1099	1684	1106	1540
		310	7196	7382	8177			450	1506	2318	1117	1717	1076	1550
		320	7133	7300	8157			465	1553	2336	1149	1720	1051	1557
		330	6881	7220	8091			480	1497	2389	1105	1776	1094	1523
		340	6766	7106	8008			495	1467	2375	1113	1782	1039	1585
		350	6627	7015	7802			510	1521	2398	1131	1787	1084	1573
		360	6512	6835	7694			525	1497	2374	1166	1832	1093	1568
		370	6316	6696	7602			540	1483	2400	1165	1867	1032	1606
		380	6306	6463	7519			555	1503	2416	1127	1868	1086	1629
		390	6145	6603	7372			570	1459	2471	1140	1835	1072	1635
		400	6061	6589	7273			585	1436	2508	1121	1920	1082	1643
		410	5833	6540	7223			600	1435	2437	1154	1903	1047	1635
		420	5721	6385	7126			615	1472	2504	1174	1977	1064	1635
		430	5784	6301	6987			630	1428	2485	1187	1991	1040	1667
		440	5965	6123	6882			645	1455	2477	1152	1993	1050	1690
		450	5627	6148	6651			660	1442	2489	1212	2018	1036	1681
		460	5335	6053	6476			675	1533	2504	1231	2068	1063	1731
		470	5432	6012	6256			690	1468	2588	1254	2117	1067	1726
		480	5556	5899	6005			705	1440	2550	1285	2102	1107	1722
		490	5455	5857	5843			720	1440	2583	1222	2153	1056	1758
		500	5269	5743	5754			735	1484	2592	1282	2165	1099	1746
		510	5103	5626	5711			750	1574	2656	1240	2193	1063	1776
		520	5106	5639	5541			765	1578	2711	1165	2162	1095	1835
		530	4739	5501	5376			780	1518	2671	1274	2198	1121	1836
		540	4662	5268	5373			795	1614	2734	1245	2209	1056	1842
		550	4535	5294	5271			810	1591	2761	1213	2223	1061	1868
		560	4685	5130	5203			825	1578	2772	1238	2269	1110	1856
		570	4591	5209	5218			840	1568	2756	1275	2229	1122	1854
		580	4504	5023	5142			855	1555	2693	1252	2253	1110	1922
		590	4481	5064	5013			870	1572	2718	1250	2338	1104	1919
		600	4335	4968	4995			885	1622	2716	1249	2316	1063	1935
		610	4272	4797	4932			900	1571	2778	1220	2386	1050	1916
		620	4238	4702	4835			915	1473	2796	1216	2356	1128	1936
		630	4206	4710	4858			930	1605	2816	1266	2411	1106	1956
		640	4132	4746	4914			945	1559	2874	1268	2352	1103	1995
		650	4091	4716	4814			960	1539	2836	1267	2391	1098	1996
		660	4196	4498	4879			975	1461	2851	1267	2334	1142	2037
		670	4203	4382	4844			990	1498	2845	1235	2484	1118	2019
		680	4242	4368	4751			1005	1509	2830	1190	2370	1149	2027
		690	4180	4315	4697			1020	1535	2881	1241	2383	1043	2049
		700	4141	4433	4577			1035	1495	2850	1258	2407	1125	2068
		710	4377	4336	4496			1050	1543	2873	1261	2427	1118	2102
		720	4269	4325	4367			1065	1534	2911	1259	2492	1107	2093
		730	4242	4219	4318			1080	1580	2933	1312	2523	1146	2120
		740	4167	4186	4393			1095	1575	2927	1231	2492	1118	2092
		750	3991	3975	4368			1110	1541	2964	1239	2478	1154	2073
		760	4167	4016	4360			1125	1585	2932	1216	2568	1148	2135
		770	3892	4042	4349			1140	1481	2928	1269	2486	1105	2161
		780	3553	3968	4423			1155	1578	2978	1237	2494	1092	2121
		790	3943	3877	4309			1170	1556	2981	1265	2553	1126	2149
		800	3669	3972	4212			1185	1608	2950	1220	2543	1128	2192
		810	3631	3900	4271			1200	1535	2942	1244	2562	1136	2178
		820	3564	3676	4170			1215	1578	3028	1288	2568	1117	2134
		830	3533	3732	4220			1230	1586	3036	1249	2596	1112	2249
		840	3431	3744	4161			1245	1597	2967	1261	2598	1143	2214
		850	3442	3732	3946			1260	1555	3023	1265	2576	1120	2202
		860	3512	3674	3777			1275	1581	3029	1211	2544	1127	2229
		870	3550	3709	3997			1290	1610	3000	1269	2597	1156	2173
		880	3578	3694	3844			1305	1515	3025	1252	2576	1161	2198
		890	3482	3625	3857			1320.1	1526	3099	1277	2571	1132	2247
		900	3338	3537	3784			1335	1491	3041	1225	2613	1117	2224
		910	3542	3501	3811			1350	1517	3020	1275	2613	1181	2291
		920	3317	3501	3832			1365	1455	3049	1259	2647	1149	2278
		930	3321	3373	3675			1380	1530	3104	1248	2676	1133	2319
		940	3336	3384	3760			1395	1475	3053	1331	2704	1161	2275
		950	3353	3253	3651			1410	1493	3057	1278	2658	1136	2371
		960	3269	3146	3587			1425	1547	3110	1266	2577	1165	2287
		970	3256	3094	3476			1440	1596	3109	1286	2633	1144	2254
		980	3242	3198	3478			1455	1553	3087	1258	2649	1164	2380
		990	3069	3169	3491			1470	1554	3151	1268	2662	1122	2345
		1000	3166	3086	3403			1485	1541	3143	1245	2675	1146	2306
		1010	3047	3133	3261			1500	1485	3109	1296	2693	1134	2352
		1020	3193	3106	3329			1515	1498	3105	1278	2724	1137	2399
		1030	3193	3143	3450			1530	1560	3057	1273	2700	1155	2316
		1040	3178	3078	3374			1545	1562	3068	1275	2724	1220	2336
		1050	2967	2880	3122			1560	1561	3064	1273	2649	1152	2334
		1060	2955	3015	3163			1575	1458	3059	1263	2707	1119	2336
		1070	2933	3070	3152			1590.1	1452	3073	1293	2687	1178	2391
		1080	2880	3037	3181			1605	1499	3107	1267	2708	1201	2379
		1090	2916	3054	3222			1620	1516	3083	1248	2680	1121	2411
		1100	2990	2966	3058			1635	1478	3109	1211	2737	1184	2305
		1110	2690	2872	3143			1650	1477	3116	1246	2703	1187	2423
		1120	2935	2925	3228			1665	1517	3112	1232	2691	1189	2389
		1130	2763	2960	3065			1680	1488	3218	1275	2760	1138	2414
		1140	2799	2818	3194			1695	1516	3151	1294	2710	1173	2414
		1150	2824	2755	3159			1710	1543	3151	1255	2645	1160	2475
		1160	2888	2820	3145			1725	1512	3137	1204	2674	1168	2450
		1170	2802	2837	3034			1740	1513	3125	1273	2687	1167	2473
		1180	2719	2697	3069			1755	1527	3218	1291	2753	1140	2397
		1190	2670	2679	3011			1770	1548	3166	1235	2678	1171	2464
		1200	2503	2694	2754			1785	1516	3119	1228	2720	1191	2457
		1210	2623	2789	2855			1800	1490	3193	1262	2670	1199	2469
		1220	2753	2822	3014			1815	1552	3158	1229	2700	1179	2452
		1230	2739	2792	2802			1830	1515	3106	1261	2717	1126	2382
		1240	2588	2715	2795			1845	1475	3142	1264	2712	1165	2432
		1250	2470	2651	2741			1860	1488	3186	1219	2678	1181	2423
		1260	2572	2739	2680			1875	1460	3138	1215	2685	1172	2430
		1270	2544	2598	2642			1890	1474	3193	1210	2719	1161	2437
		1280	2374	2629	2655			1905	1475	3194	1232	2716	1172	2467
		1290	2373	2621	2556			1920	1488	3161	1300	2739	1146	2478
		1300	2541	2543	2615			1935	1473	3148	1300	2724	1149	2417
		1310	2565	2546	2666			1950	1468	3167	1256	2751	1104	2492
		1320	2485	2514	2629			1965	1498	3184	1226	2753	1142	2494
		1330	2356	2484	2442			1980	1500	3208	1282	2708	1165	2533
		1340	2253	2455	2455			1995	1459	3165	1319	2782	1203	2534
		1350	2425	2447	2432			2010	1494	3190	1296	2799	1128	2521
		1360	2354	2466	2452			2025	1499	3143	1292	2816	1158	2467
		1370	2196	2426	2466			2040	1508	3271	1279	2742	1120	2413
		1380	2361	2369	2482			2055	1476	3225	1268	2767	1188	2486
		1390	2217	2345	2473			2070	1418	3276	1309	2771	1128	2491
		1400	2382	2321	2304			2085	1498	3187	1270	2742	1153	2500
		1410	2244	2414	2359			2100	1500	3186	1273	2805	1160	2553
		1420	2174	2290	2296			2115	1496	3252	1264	2804	1169	2510
		1430	2251	2353	2234			2130	1520	3196	1256	2783	1160	2523
		1440	2158	2229	2333			2145	1453	3206	1315	2792	1167	2584
		1450	2157	2264	2355			2160	1450	3203	1303	2828	1181	2472
		1460	2266	2346	2212			2175.1	1479	3294	1294	2858	1162	2471
		1470	2197	2264	2218			2190	1465	3242	1306	2836	1150	2479
		1480	2120	2277	2280			2205	1457	3234	1363	2788	1184	2535
		1490	2118	2258	2197			2220	1457	3285	1327	2772	1178	2545
		1500	2155	2187	2290			2235.1	1435	3293	1349	2886	1215	2543
		1510	2193	2233	2217			2250	1449	3227	1323	2850	1136	2507
		1520	2183	2159	2143			2265	1482	3308	1307	2839	1176	2584
		1530	2128	2144	2201			2280	1448	3214	1312	2818	1201	2522
		1540	2069	2111	2225			2295	1399	3247	1302	2812	1197	2571
		1550	2106	2096	2036			2310	1474	3243	1339	2774	1213	2505
		1560	2112	2061	2039			2325	1446	3259	1302	2792	1179	2526
		1570	2022	2094	1974			2340	1507	3246	1314	2792	1139	2517
		1580	2147	2065	2182			2355	1448	3218	1298	2820	1131	2511
		1590	1959	2069	2072			2370	1449	3232	1296	2797	1173	2579
		1600	1910	2071	1961			2385	1456	3276	1326	2768	1162	2501
		1610	1972	2025	1975			2400	1469	3248	1360	2879	1188	2554
		1620	1907	2002	2040			2415	1415	3304	1288	2775	1188	2580
		1630	1956	2000	2026			2430.1	1404	3251	1374	2813	1111	2569
		1640	2028	2006	1886			2445	1435	3274	1299	2840	1158	2523
		1650	1963	1967	1945			2460.1	1443	3239	1298	2782	1150	2605
		1660	1878	1967	1862			2475	1435	3257	1238	2839	1158	2552
		1670	1877	1994	1982			2490	1446	3239	1317	2774	1172	2535
		1680	1849	1925	2062			2505	1480	3233	1343	2849	1228	2534
		1690	1854	1956	1878			2520	1384	3260	1283	2812	1172	2611
		1700	1839	1957	1827			2535	1423	3280	1278	2815	1184	2512
		1710	1743	1846	1763			2550	1443	3289	1317	2860	1216	2560
		1720	1865	1929	1801			2565	1449	3271	1267	2821	1158	2598
		1730	1781	1858	1866			2580	1439	3195	1234	2817	1171	2606
		1740	1690	1877	1887			2595	1416	3293	1276	2847	1186	2604
		1750	1797	1823	1866			2610	1426	3246	1348	2818	1148	2512
		1760	1760	1846	1867			2625	1441	3204	1252	2805	1183	2536
		1770	1688	1807	1679			2640	1473	3237	1273	2856	1168	2576
		1780	1831	1811	1811			2655	1469	3278	1291	2805	1125	2596
		1790	1724	1802	1746			2670	1438	3200	1329	2801	1208	2564
		1800	1742	1802	1820			2685.1	1396	3285	1267	2808	1151	2601
		1810	1811	1819	1725			2700	1418	3254	1286	2858	1149	2627
		1820	1627	1724	1688			2715.1	1375	3181	1213	2833	1155	2574
		1830	1701	1732	1698			2730	1462	3292	1225	2902	1176	2544
		1840	1777	1760	1712			2745	1430	3301	1330	2857	1184	2563
		1850	1645	1793	1770			2760	1491	3244	1301	2869	1154	2564
		1860	1599	1730	1709			2775	1443	3340	1309	2847	1194	2551
		1870	1650	1768	1770			2790	1482	3315	1303	2852	1175	2599
		1880	1574	1743	1645			2805	1396	3249	1308	2886	1174	2610
		1890	1597	1720	1620			2820	1414	3295	1262	2836	1173	2543
		1900	1574	1680	1565			2835	1412	3261	1278	2890	1159	2530
		1910	1646	1674	1675			2850	1415	3318	1274	2855	1161	2591
		1920	1585	1681	1579			2865	1454	3251	1275	2827	1170	2552
		1930	1526	1670	1741			2880	1444	3204	1267	2850	1150	2581
		1940	1494	1643	1591			2895	1415	3223	1284	2875	1137	2570
		1950	1663	1660	1573			2910	1407	3316	1266	2907	1167	2565
		1960	1421	1624	1607			2925	1442	3249	1286	2919	1157	2615
		1970	1583	1623	1662			2940	1477	3253	1265	2866	1165	2579
		1980	1616	1627	1593			2955	1404	3245	1298	2876	1183	2559
		1990	1618	1653	1505			2970.1	1395	3258	1276	2835	1159	2578
		2000	1582	1571	1550			2985	1444	3165	1273	2873	1135	2563
		2010	1643	1611	1543			3000	1437	3287	1336	2868	1158	2521
		2020	1627	1632	1545			3015	1422	3258	1288	2834	1162	2538
		2030	1552	1568	1510			3030	1382	3187	1276	2837	1192	2534
		2040	1480	1621	1558			3045	1341	3171	1293	2916	1173	2630
		2050	1450	1577	1462			3060	1339	3220	1283	2865	1138	2590
		2060	1432	1542	1415			3075.1	1375	3249	1238	2884	1149	2584
		2070	1418	1539	1549			3090	1422	3252	1262	2842	1168	2586
		2080	1467	1514	1465			3105	1400	3181	1237	2841	1172	2564
		2090	1487	1567	1409			3120	1424	3189	1273	2929	1111	2564
		2100	1351	1528	1417			3135	1409	3218	1295	2812	1117	2550
		2110	1451	1518	1360			3150	1383	3249	1275	2904	1155	2617
		2120	1510	1491	1400			3165	1418	3249	1225	2911	1099	2569
		2130	1444	1513	1445			3180	1380	3278	1245	2855	1122	2611
		2140	1387	1481	1396			3195.1	1349	3211	1260	2888	1146	2592
		2150	1390	1503	1462			3210.1	1366	3218	1291	2872	1115	2560
		2160	1442	1484	1319			3225.1	1366	3200	1245	2905	1132	2581
		2170	1514	1475	1365			3240	1358	3222	1272	2847	1127	2623
		2180	1414	1484	1531			3255	1355	3216	1281	2905	1133	2566
		2190	1416	1470	1325			3270	1404	3152	1303	2881	1118	2556
		2200	1412	1493	1338			3285	1354	3211	1270	2827	1108	2594
		2210	1368	1466	1349			3300	1401	3218	1242	2845	1168	2570
		2220	1512	1429	1291			3315	1325	3171	1298	2843	1125	2597
		2230	1235	1460	1418			3330.1	1343	3176	1244	2906	1137	2635
		2240	1361	1444	1371			3345	1369	3177	1280	2870	1157	2576
		2250	1476	1453	1350			3360.1	1347	3215	1305	2864	1098	2585
		2260	1401	1384	1379			3375	1391	3196	1285	2854	1124	2584
		2270	1431	1451	1341			3390	1374	3199	1218	2901	1103	2533
		2280	1291	1438	1365			3405	1423	3209	1278	2816	1170	2626
		2290	1355	1437	1266			3420	1433	3160	1311	2829	1155	2625
		2300	1359	1401	1336			3435.1	1283	3193	1251	2829	1131	2591
		2310	1193	1371	1241			3450.1	1332	3198	1248	2861	1115	2543
		2320	1252	1406	1242			3465.1	1342	3193	1242	2893	1082	2535
		2330	1286	1382	1168			3480.1	1352	3111	1266	2862	1159	2591
		2340	1393	1410	1268			3495	1296	3156	1259	2812	1140	2568
		2350	1270	1362	1182			3510.1	1347	3141	1257	2811	1151	2526
		2360	1209	1372	1319			3525	1426	3149	1198	2884	1174	2573
		2370	1221	1385	1277			3540	1351	3170	1256	2890	1198	2544
		2380	1256	1386	1193			3555	1356	3141	1283	2795	1154	2558
		2390	1309	1357	1099			3570	1344	3155	1234	2835	1158	2570
		2400	1139	1361	1380			3585	1334	3126	1300	2823	1140	2601
		2410	1239	1346	1122			3600	1334	3122	1281	2833	1142	2541
		2420	1290	1355	1132			3615	1346	3155	1307	2844	1143	2544
		2430	1367	1348	1197			3630	1342	3113	1247	2827	1165	2605
		2440	1158	1310	1228			3645.1	1336	3125	1239	2854	1124	2552
		2450	1195	1331	1186			3660	1332	3209	1234	2858	1136	2541
		2460	1179	1327	1196			3675	1394	3137	1270	2838	1126	2566
		2470	1256	1315	1192			3690.1	1337	3166	1237	2912	1135	2504
		2480	1211	1312	1107
		2490	1163	1321	1165
		2500	1113	1307	1203
		2510	1159	1317	1176
		2520	1235	1280	1068
		2530	1044	1282	1081
		2540	1271	1263	1175
		2550	1155	1243	1160
		2560	1067	1199	1138
		2570	1139	1272	1143
		2580	1068	1271	1156
		2590	1064	1249	1175
		2600	1049	1210	1091
		2610	988	1266	1094
		2620	1102	1238	1035
		2630	1012	1196	1073
		2640	1046	1162	1071
		2650	978	1208	1028
		2660	1001	1210	1060
		2670	980	1174	1077
		2680	1013	1179	1035
		2690	1022	1186	1050
		2700	1088	1168	1099
		2710	864	1130	1025
		2720	1016	1138	1039
		2730	931	1181	1042
		2740	985	1145	1022
		2750	940	1121	965
		2760	969	1145	1024
		2770	915	1130	1010
		2780	917	1115	972
		2790	907	1076	928
		2800	956	1081	933
		2810	966	1080	951
		2820	917	1074	1007
		2830	1011	1139	952
		2840	1066	1112	957
		2850	946	1135	987
		2860	862	1103	970
		2870	850	1088	967
		2880	898	1033	926
		2890	937	1076	910
		2900	950	1112	945
		2910	899	1070	988
		2920	874	1086	937
		2930	855	1092	918
		2940	900	1077	981
		2950	911	1045	872
		2960	876	1045	902
		2970	872	1050	906
		2980	969	1025	878
		2990	844	1024	882
		3000	893	1039	904
		3010	861	1027	851
		3020	862	986	884
		3030	928	1048	932
		3040	940	1005	879
		3050	832	1027	830
		3060	802	1003	868
		3070	842	1016	863
		3080	840	1033	845
		3090	893	1048	866
		3100	921	1036	841
		3110	780	1044	861
		3120	840	1010	847
		3130	765	1003	858
		3140	801	1010	798
		3150	780	1004	858
		3160	824	1015	781
		3170	848	1018	795
		3180	840	1025	780
		3190	795	1011	796
		3200	782	1002	847
		3210	803	927	784
		3220	826	853	785
		3230	768	819	811
		3240	771	824	751
		3250	725	837	801
		3260	799	789	823
		3270	779	851	748
		3280	747	837	774
		3290	825	889	769
		3300	715	879	745
		3310	776	877	732
		3320	744	866	766
		3330	784	907	751
		3340	814	862	749
		3350	763	831	740
		3360	723	791	740
		3370	742	876	718
		3380	709	818	696
		3390	717	772	745
		3400	704	817	680
		3410	759	797	740
		3420	831	798	706
		3430	694	760	751
		3440	717	756	764
		3450	672	800	712
		3460	668	761	735
		3470	692	784	686
		3480	792	699	725
		3490	709	782	701
		3500	752	735	743
		3510	719	775	727
		3520	694	696	727
		3530	735	789	664
		3540	715	706	692
		3550	667	684	672
		3560	689	727	662
		3570	756	695	689
		3580	662	704	657
		3590	719	657	656
		3600	644	675	652
		3610	690	745	671
		3620	653	660	695
		3630	656	653	663
		3640	630	686	672
		3650	658	676	686
		3660	669	670	647
		3670	643	668	660
		3680	625	718	643
		3690	628	664	604
		3700	659	630	627
		3710	630	662	662
		3720	599	665	667
		3730	563	698	615
		3740	647	662	645
		3750	660	675	628
		3760	623	684	611
		3770	631	625	625
		3780	658	600	645
		3790	589	682	615
		3800	616	634	623
		3810	619	625	666
		3820	589	668	591
		3830	589	638	614
		3840	659	615	614
		3850	609	646	595
		3860	619	618	608
		3870	629	658	599
		3880	625	638	577
		3890	586	605	632
		3900	573	608	616
		3910	601	587	603
		3920	535	632	609
		3930	553	572	593
		3940	591	620	566
		3950	604	603	611
		3960	567	632	618
		3970	599	577	591
		3980	594	600	570
		3990	608	619	571
		4000	570	575	581
		4010	544	598	558
		4020	580	576	552
		4030	606	617	534
		4040	567	602	561
		4050	532	565	570
		4060	546	599	550
		4070	570	567	565
		4080	566	601	537
		4090	558	574	530
		4100	543	598	547
		4110	579	558	558
		4120	539	598	552
		4130	570	597	549
		4140	509	552	519
		4150	546	616	551
		4160	559	581	567
		4170	516	557	540
		4180	546	577	550
		4190	513	568	544
		4200	535	564	529
		4210	503	561	484
		4220	520	520	539
		4230	515	592	522
		4240	574	570	519
		4250	533	589	493
		4260	508	582	514
		4270	505	533	539
		4280	511	568	518
		4290	515	551	517
		4300	490	553	493
		4310	477	550	522
		4320	523	559	513
		4330	501	560	505
		4340	501	541	515
		4350	521	548	512
		4360	511	528	508
		4370	506	559	514
		4380	494	532	499
		4390	512	530	504
		4400	497	496	495
		4410	513	515	501
		4420	503	546	493
		4430	525	502	518
		4440	468	518	506
		4450	466	512	515
		4460	451	557	516
		4470	462	482	505
		4480	455	497	513
		4490	496	512	497
		4500	484	467	472
		4510	459	543	497
		4520	487	486	480
		4530	468	507	488
		4540	478	527	501
		4550	455	546	489
		4560	476	499	483
		4570	491	510	490
		4580	445	472	489
		4590	443	536	468
		4600	465	489	461
		4610	461	492	459
		4620	419	480	491
		4630	431	506	475
		4640	449	473	493
		4650	455	455	491
		4660	472	466	468
		4670	449	509	458
		4680	473	454	481
		4690	479	511	483
		4700	403	477	476
		4710	438	504	464
		4720	432	465	489
		4730	486	492	446
		4740	446	442	457
		4750	414	473	461
		4760	423	473	458
		4770	408	475	439
		4780	426	463	462
		4790	415	478	447
		4800	427	465	425
		4810	423	489	443
		4820	424	461	455
		4830	421	427	477
		4840	411	477	479
		4850	421	444	467
		4860	447	440	449
		4870	426	411	472
		4880	435	454	429
		4890	422	443	453
		4900	394	440	470
		4910	417	413	444
		4920	424	449	447
		4930	417	427	426
		4940	425	432	433
		4950	406	424	421
		4960	437	450	432
		4970	458	411	428
		4980	450	428	446
		4990	411	443	446
		5000	427	398	428
		5010	411	432	434
		5020	393	454	425
		5030	432	414	433
		5040	420	435	426
		5050	419	426	447
		5060	399	421	421
		5070	381	393	431
		5080	391	419	437
		5090	376	409	424
		5100	402	413	393
		5110	380	416	420
		5120	376	402	393
		5130	379	413	417
		5140	396	419	417
		5150	358	426	401
		5160	399	423	394
		5170	394	412	405
		5180	386	431	414
		5190	386	401	420
		5200	364	413	401
		5210	365	399	387
		5220	369	420	407
		5230	374	384	413
		5240	369	422	383
		5250	362	409	382
		5260	376	384	409
		5270	383	401	410
		5280	367	416	411
		5290	371	388	406
		5300	369	404	403
		5310	405	377	392
		5320	391	407	391
		5330	393	364	400
		5340	361	425	403
		5350	371	386	394
		5360	395	395	389
		5370	400	412	390
		5380	404	405	387
		5390	372	427	380
		5400	377	407	411
		5410	380	399	397
		5420	383	398	392
		5430	379	414	383
		5440	361	392	381
		5450	375	390	376
		5460	354	432	382
		5470	357	404	377
		5480	349	418	395
		5490	363	437	373
		5500	371	371	372
		5510	335	405	394
		5520	362	394	377
		5530	358	406	363
		5540	355	365	371
		5550	338	384	390
		5560	343	390	374
		5570	336	385	380
		5580	309	390	375
		5590	347	384	368
		5600	342	383	374
		5610	322	368	375
		5620	340	375	395
		5630	352	396	397
		5640	325	344	380
		5650	307	399	368
		5660	335	358	400
		5670	332	367	361
		5680	328	382	362
		5690	303	394	368
		5700	301	365	381
		5710	323	395	375
		5720	315	363	360
		5730	315	359	347
		5740	304	381	350
		5750	324	359	344
		5760	313	408	372
		5770	337	390	387
		5780	352	362	370
		5790	345	346	369
		5800	322	367	366
		5810	309	380	368
		5820	332	396	354
		5830	313	338	352
		5840	329	361	382
		5850	313	368	363
		5860	328	390	352
		5870	323	358	359
		5880	335	348	362
		5890	346	370	344
		5900	330	347	348
		5910	346	351	345
		5920	333	371	349
		5930	329	341	340
		5940	314	356	343
		5950	320	359	361
